# Supplementary material for: Dissecting neural computations in the human auditory pathway using deep neural networks for speech
Source: Nat Neurosci. 2023 Oct 30;26(12):2213–25. doi: 10.1038/s41593-023-01468-4 (PMC10689246; doi:10.1038/s41593-023-01468-4)
Supplement: Supplementary file 3 — Statistical source data. [file 41593_2023_1468_MOESM3_ESM.xlsx]

## Sheet: Figure 2a
AN	unit #
CNN	1.13685	1.13889	1.13171	1.14103	1.13748	1.14321	1.14841	1.16241	1.1699	1.17157	1.1484	1.18975	1.20865	1.21414	1.22917	1.24704	1.24986	1.27197	1.29215	1.32244	1.35138	1.37087	1.38211	1.38659	1.3927	1.41103	1.4275	1.41209	1.39019	1.38507	1.38425	1.37129	1.3651	1.36025	1.35581	1.36547	1.42045	1.40742	1.379	1.46461	1.49487	1.52492	1.59894	1.66133	1.67312	1.70393	1.65203	1.73915	1.64282
Tr 0	1.15862	1.15756	1.15005	1.16329	1.15489	1.1659	1.17081	1.18587	1.18975	1.19037	1.19965	1.20541	1.22341	1.23372	1.24751	1.26279	1.26605	1.29089	1.30699	1.34186	1.37436	1.39585	1.41521	1.41543	1.42338	1.44601	1.46212	1.44181	1.42489	1.42177	1.41507	1.40449	1.39642	1.38633	1.38006	1.38882	1.44355	1.43901	1.43185	1.49703	1.53575	1.60217	1.68917	1.77758	1.79237	1.82579	1.8084	1.86975	1.77458
Tr 1	1.16233	1.15677	1.15166	1.16054	1.15364	1.16237	1.17259	1.18643	1.19017	1.19074	1.19927	1.20536	1.22286	1.23261	1.24391	1.25982	1.26268	1.2879	1.30558	1.33393	1.36832	1.39292	1.40948	1.41369	1.4149	1.43697	1.46034	1.43985	1.41948	1.42276	1.41741	1.3991	1.39322	1.38845	1.38304	1.39057	1.43825	1.44864	1.45389	1.49775	1.54339	1.61271	1.71239	1.80341	1.80068	1.83425	1.80522	1.89241	1.79287
Tr 2	1.1532	1.14501	1.13973	1.14851	1.14293	1.14864	1.16307	1.17144	1.17812	1.17954	1.18818	1.194	1.21612	1.22237	1.2346	1.25106	1.25196	1.27809	1.29631	1.32575	1.35698	1.38121	1.39573	1.39975	1.39776	1.41857	1.43843	1.42489	1.40628	1.40453	1.40044	1.38467	1.37987	1.37347	1.36555	1.37152	1.42113	1.43298	1.44136	1.48621	1.52964	1.60284	1.6995	1.75982	1.78299	1.80089	1.78622	1.85814	1.77709
Tr 3	1.13766	1.13254	1.12884	1.13595	1.13339	1.1386	1.14645	1.15964	1.16259	1.16874	1.17606	1.18399	1.20255	1.21296	1.22533	1.24089	1.24466	1.26763	1.28493	1.31609	1.34111	1.36354	1.37806	1.37857	1.38279	1.40241	1.41856	1.39442	1.3774	1.38401	1.37802	1.36406	1.35777	1.34965	1.35018	1.34768	1.39426	1.41024	1.40785	1.45669	1.49224	1.54191	1.64524	1.70205	1.69525	1.72404	1.71576	1.74639	1.71032
Tr 4	1.12556	1.12223	1.1172	1.12623	1.12352	1.13073	1.13893	1.15	1.15597	1.16123	1.17051	1.17755	1.19344	1.20175	1.21708	1.23204	1.23738	1.2602	1.27548	1.30868	1.33325	1.34935	1.36133	1.36523	1.36382	1.38022	1.38965	1.3705	1.36022	1.36188	1.35157	1.33709	1.3317	1.32454	1.32492	1.32208	1.35669	1.37657	1.36947	1.41439	1.44891	1.49428	1.58706	1.63237	1.64272	1.66195	1.6697	1.7288	1.65884
Tr 5	1.10833	1.1004	1.09696	1.10571	1.10262	1.10789	1.12089	1.1252	1.13924	1.14378	1.15438	1.16291	1.17638	1.18563	1.20235	1.21761	1.22276	1.24548	1.26095	1.29202	1.31047	1.32776	1.33644	1.33954	1.33653	1.35579	1.36552	1.3458	1.33221	1.33586	1.32814	1.31407	1.30297	1.29613	1.29838	1.28976	1.31833	1.33911	1.32839	1.36583	1.40483	1.454	1.52524	1.56994	1.582	1.58729	1.59201	1.64642	1.55954
Tr 6	1.0773	1.07694	1.07649	1.08786	1.08585	1.08531	1.09235	1.1091	1.11791	1.12338	1.13482	1.14202	1.156	1.16688	1.18082	1.19701	1.20495	1.22389	1.23958	1.26766	1.28634	1.3055	1.31884	1.31337	1.30641	1.32127	1.32771	1.31118	1.30655	1.30541	1.29841	1.28681	1.26878	1.26086	1.26699	1.252	1.28586	1.29974	1.28958	1.31908	1.35461	1.3973	1.44734	1.47849	1.45879	1.45104	1.45942	1.49714	1.43525
Tr 7	1.05943	1.06128	1.06412	1.07503	1.07892	1.06781	1.07422	1.09158	1.097	1.1046	1.11586	1.12448	1.14135	1.14906	1.15936	1.18097	1.18734	1.20958	1.22588	1.25038	1.26443	1.28033	1.28754	1.28525	1.28001	1.29283	1.30167	1.2826	1.27574	1.27417	1.27408	1.26227	1.24739	1.23687	1.23804	1.21546	1.2643	1.27172	1.25662	1.27616	1.29737	1.34946	1.39249	1.41546	1.40305	1.36992	1.38333	1.40899	1.32323
Tr 8	1.04749	1.05227	1.05426	1.06736	1.06761	1.06283	1.06256	1.07596	1.08743	1.09405	1.10234	1.11051	1.12697	1.13941	1.15164	1.17376	1.1759	1.19788	1.21657	1.24415	1.25626	1.26557	1.27425	1.26848	1.26478	1.27901	1.2855	1.27262	1.26584	1.25947	1.25991	1.2508	1.23278	1.22074	1.22577	1.20719	1.2466	1.24244	1.23628	1.26823	1.30187	1.32719	1.38317	1.39817	1.34775	1.33974	1.34798	1.37224	1.27965
Tr 9	1.04801	1.05209	1.0587	1.06988	1.06295	1.05773	1.06332	1.07885	1.0815	1.0969	1.10477	1.11586	1.13064	1.14187	1.15339	1.17287	1.17837	1.1995	1.21527	1.24515	1.25848	1.26635	1.27775	1.27228	1.27219	1.28213	1.28138	1.26629	1.26396	1.25543	1.26029	1.24756	1.23031	1.22697	1.22663	1.20556	1.24585	1.24707	1.22039	1.25717	1.29326	1.31899	1.38563	1.38844	1.34335	1.34945	1.32433	1.34784	1.30527
Tr 10	1.05106	1.05575	1.06235	1.07629	1.06618	1.06543	1.07165	1.08938	1.09509	1.10374	1.11444	1.1213	1.1388	1.14623	1.15988	1.18132	1.18479	1.2077	1.2243	1.24853	1.26892	1.28093	1.28921	1.28732	1.27962	1.28946	1.29264	1.27989	1.27981	1.27781	1.27743	1.26024	1.2459	1.24208	1.23981	1.22487	1.2494	1.25899	1.23484	1.27326	1.30732	1.34947	1.39498	1.41065	1.39278	1.35267	1.37387	1.40448	1.3144
Tr 11	1.06063	1.0624	1.0599	1.08082	1.07531	1.07093	1.07735	1.08355	1.10073	1.10767	1.11691	1.12519	1.14358	1.1505	1.16492	1.18305	1.18387	1.20836	1.22246	1.24387	1.26424	1.28002	1.29322	1.28811	1.29013	1.30081	1.30579	1.29159	1.29078	1.28887	1.29096	1.27718	1.27015	1.25997	1.25331	1.23413	1.26972	1.2736	1.26278	1.27554	1.31202	1.36768	1.42287	1.443	1.42638	1.40366	1.37953	1.40442	1.34897
Tr 12	1.06513	1.0654	1.0579	1.07115	1.06844	1.06539	1.07217	1.08284	1.09464	1.10086	1.10967	1.11886	1.13432	1.14169	1.15978	1.18016	1.1828	1.20521	1.22294	1.24737	1.26558	1.27944	1.29241	1.28041	1.28872	1.30074	1.30696	1.28892	1.28421	1.28617	1.28639	1.27062	1.25804	1.24912	1.2517	1.22839	1.25918	1.26771	1.25391	1.28074	1.32106	1.3687	1.42668	1.45166	1.45432	1.43924	1.44434	1.4557	1.38909
IC	unit #
CNN	1.13331	1.15611	1.17122	1.19384	1.19516	1.21004	1.24268	1.30125	1.39148	1.50021	1.6306	1.78753	1.86714	1.95841	2.06593	2.12702	2.15954	2.18014	2.27662	2.35024	2.34663	2.39256	2.32735	2.3072	2.24933	2.23521	2.35183	2.42866	2.43948	2.545	2.58565	2.51006	2.28585	2.09044	2.12323	2.12098	2.11915	2.1625	2.58735	3.10931	2.78207	2.55948	2.42953	2.21628	2.12165	2.06537	1.81171	1.82488	1.95143
Tr 0	1.1579	1.17924	1.19466	1.21507	1.21471	1.22954	1.26537	1.32935	1.4213	1.56142	1.69981	1.83092	1.9272	2.05464	2.14363	2.20859	2.24139	2.26075	2.34039	2.42108	2.4455	2.44184	2.37695	2.36145	2.32982	2.31907	2.42953	2.50373	2.56225	2.66429	2.72413	2.5947	2.37343	2.16779	2.16709	2.20736	2.30897	2.26183	2.69266	3.29839	3.01134	2.7418	2.58721	2.41957	2.26041	2.20188	1.99814	2.01504	2.07807
Tr 1	1.15999	1.18421	1.20029	1.21467	1.21144	1.22585	1.26358	1.32523	1.42901	1.57169	1.68613	1.84494	1.93492	2.05792	2.17522	2.23066	2.21064	2.24736	2.36555	2.40291	2.45254	2.44568	2.41633	2.37705	2.32346	2.30011	2.39848	2.49757	2.5381	2.65391	2.71367	2.58426	2.39219	2.19831	2.20431	2.2501	2.3328	2.32775	2.79452	3.34068	3.07486	2.84959	2.66792	2.48524	2.27785	2.19371	2.01274	2.02711	2.10859
Tr 2	1.14693	1.16927	1.18444	1.19748	1.20062	1.2133	1.24623	1.30129	1.40499	1.5377	1.64896	1.78862	1.90377	2.00186	2.12307	2.1689	2.1842	2.20859	2.31468	2.36959	2.37919	2.3721	2.34843	2.29654	2.25993	2.22849	2.34629	2.43128	2.48175	2.54974	2.61234	2.51076	2.31213	2.13637	2.11206	2.18572	2.27688	2.26755	2.68854	3.20092	3.02813	2.78048	2.6169	2.39799	2.21622	2.13658	1.9944	2.01731	2.08954
Tr 3	1.11837	1.1388	1.14898	1.16172	1.16142	1.17148	1.19688	1.25253	1.35627	1.49417	1.607	1.76317	1.84764	1.94717	2.07521	2.1225	2.11893	2.15484	2.25695	2.33483	2.34966	2.33874	2.30475	2.26302	2.17951	2.13825	2.24226	2.30956	2.32736	2.43171	2.46154	2.3561	2.19979	2.04639	2.03797	2.08829	2.18114	2.16217	2.59559	3.08125	2.79577	2.64457	2.46371	2.32645	2.16883	2.07218	1.93919	1.95299	2.03484
Tr 4	1.08717	1.11089	1.11825	1.12872	1.1312	1.13831	1.1608	1.21725	1.31073	1.43427	1.55724	1.70822	1.78797	1.90362	2.01264	2.0527	2.0537	2.10554	2.20401	2.27777	2.25658	2.27019	2.1828	2.13937	2.06154	2.04014	2.13336	2.18961	2.2333	2.29901	2.34279	2.26633	2.1148	1.96198	1.96316	1.99598	2.09989	2.08345	2.46599	2.85317	2.63468	2.46339	2.35388	2.23577	2.10798	2.0168	1.84829	1.8802	1.96932
Tr 5	1.06978	1.08739	1.09556	1.10366	1.10244	1.11034	1.13646	1.1853	1.27377	1.38611	1.50632	1.65286	1.7269	1.81209	1.93648	1.94821	1.96024	2.00395	2.15016	2.17446	2.16336	2.15557	2.11811	2.08024	1.98946	1.95402	2.02152	2.07211	2.13715	2.18402	2.21025	2.16083	2.02075	1.87715	1.88752	1.92927	1.9932	1.95969	2.34265	2.70222	2.51735	2.35866	2.229	2.10906	1.93874	1.87417	1.77117	1.75614	1.8028
Tr 6	1.04529	1.05708	1.06296	1.07333	1.07837	1.08271	1.11278	1.15845	1.2394	1.34001	1.4404	1.57401	1.66257	1.76298	1.86304	1.88677	1.8887	1.9369	2.06841	2.09768	2.08635	2.06737	2.01441	1.97009	1.91366	1.8639	1.94156	1.99518	2.0314	2.06254	2.08351	2.04306	1.91887	1.79061	1.78943	1.82494	1.89218	1.87822	2.20343	2.51297	2.31142	2.19656	2.09849	1.91745	1.8006	1.73382	1.58294	1.6215	1.64624
Tr 7	1.02175	1.03245	1.04643	1.05285	1.05939	1.05802	1.0778	1.12959	1.20407	1.30706	1.39909	1.51402	1.60696	1.69435	1.80596	1.83677	1.85239	1.89958	1.98543	2.01006	1.98616	1.98666	1.93302	1.90221	1.81504	1.79188	1.86632	1.91148	1.97268	1.99935	2.00587	1.93616	1.81126	1.71466	1.72806	1.76719	1.82418	1.81411	2.13136	2.30456	2.20419	2.04676	1.94174	1.77465	1.68768	1.66543	1.55539	1.57141	1.53452
Tr 8	0.994256	1.00945	1.01791	1.03209	1.04447	1.04785	1.062	1.11111	1.18279	1.25573	1.36256	1.4846	1.56695	1.6603	1.78105	1.81005	1.77718	1.85844	1.93919	1.9836	1.94556	1.94056	1.88683	1.82646	1.71337	1.74122	1.78024	1.84881	1.87264	1.93917	1.94325	1.89419	1.77089	1.68799	1.70315	1.76296	1.80769	1.77336	2.07797	2.32496	2.1188	1.94145	1.88194	1.81273	1.64858	1.64345	1.53283	1.49773	1.51089
Tr 9	0.989359	1.00576	1.01675	1.03149	1.03829	1.0384	1.06471	1.11841	1.19542	1.27161	1.36828	1.49582	1.57069	1.6588	1.79055	1.80513	1.80509	1.84881	1.93489	1.9728	1.93235	1.87236	1.88331	1.81649	1.7566	1.73238	1.78334	1.84389	1.90497	1.91766	1.9028	1.86473	1.7472	1.6548	1.70242	1.75232	1.77024	1.71936	2.03113	2.3156	2.11656	1.99958	1.88716	1.77931	1.65825	1.61792	1.4984	1.47329	1.45629
Tr 10	0.998295	1.01768	1.03729	1.05449	1.05748	1.05535	1.07012	1.11891	1.19659	1.28743	1.39698	1.51745	1.59702	1.68835	1.82748	1.84455	1.8453	1.8922	1.98975	2.02648	1.99221	1.97128	1.97041	1.88678	1.82574	1.80141	1.88514	1.90608	1.96831	1.98427	1.9905	1.96578	1.83072	1.7387	1.75219	1.7828	1.80623	1.77391	2.13065	2.4024	2.17275	2.05492	1.97712	1.85484	1.71882	1.64244	1.55828	1.52777	1.4964
Tr 11	1.02965	1.0444	1.04823	1.06561	1.07033	1.0792	1.09547	1.13785	1.21638	1.33031	1.44281	1.57311	1.64642	1.73813	1.84875	1.88599	1.88694	1.93593	2.0381	2.12062	2.08769	2.08913	2.03168	1.96988	1.92937	1.90632	1.98646	2.04822	2.07918	2.10974	2.14132	2.08943	1.94836	1.83359	1.81947	1.85868	1.91078	1.89358	2.21234	2.47722	2.27664	2.16591	2.05861	1.91293	1.80392	1.70809	1.5848	1.56522	1.59191
Tr 12	1.02471	1.03927	1.04243	1.05622	1.05894	1.07047	1.08291	1.12297	1.20628	1.3171	1.42573	1.55528	1.6124	1.69669	1.81106	1.85084	1.87164	1.87282	1.98166	2.08144	2.02252	2.01004	1.98354	1.92697	1.90052	1.84625	1.90027	1.95771	2.0239	2.09111	2.10159	2.01797	1.91034	1.78963	1.78671	1.81877	1.84661	1.84048	2.19342	2.45317	2.24	2.08451	2.01937	1.88639	1.74942	1.70975	1.53871	1.57339	1.54339
HG	electrode #
CNN	1.10564	1.00711	0.989289	0.984276	0.995175	1.00145	0.96009	1.0033	1.03259	1.13929	1.14527	1.20198	1.03005	0.930191	1.14872	1.11351	0.985894	0.972303	1.06012	1.03726	1.03659	1.03398	1.02664	1.09888	1.04593	1.2398	1.07169	1.01782	1.04996	1.22658	1.03175	1.18086	0.965312	0.968329	0.682016	0.616112	0.577212	0.744963	0.633965	0.729039	0.665637	0.67002	0.646084	0.703259	0.766181	0.64755	0.620525	0.71061	1.04228
Tr 0	1.13912	1.03432	1.06784	1.04458	1.09135	1.10843	1.04377	1.0892	1.09995	1.17889	1.21126	1.23531	1.06224	1.01647	1.16463	1.13228	1.01247	0.99623	1.08121	1.10184	1.22512	1.15889	1.06548	1.12038	1.08868	1.30945	1.19549	1.1821	1.06693	1.2715	1.08901	1.23738	0.999473	1.00506	0.686846	0.680059	0.620684	0.742564	0.646409	0.788551	0.689275	0.695348	0.687782	0.725305	0.789666	0.699035	0.643172	0.779332	1.06483
Tr 1	1.16011	1.07101	1.08756	1.07182	1.19526	1.13276	1.10475	1.10784	1.12663	1.18457	1.20147	1.26389	1.07244	1.06388	1.17785	1.12977	1.0262	1.02498	1.10198	1.1252	1.26525	1.17813	1.12365	1.1445	1.12084	1.37229	1.21329	1.21483	1.05988	1.21673	1.09449	1.24282	1.02301	1.02631	0.694995	0.726352	0.642565	0.755516	0.666795	0.790466	0.677336	0.718864	0.715484	0.735058	0.782094	0.702065	0.667969	0.791879	1.12195
Tr 2	1.16689	1.04794	1.08806	1.08064	1.17694	1.16004	1.12214	1.11304	1.13242	1.1664	1.17325	1.23599	1.07814	1.05441	1.162	1.11792	1.02765	1.01005	1.09212	1.08457	1.25272	1.18143	1.11101	1.13414	1.1077	1.30847	1.1827	1.19408	1.07834	1.24152	1.13011	1.19734	1.06171	1.01779	0.669151	0.671042	0.616039	0.735515	0.654816	0.789432	0.677306	0.708797	0.711589	0.728275	0.774445	0.698355	0.667385	0.782847	1.10556
Tr 3	1.15391	0.969112	1.07274	1.08598	1.20068	1.18069	1.13117	1.11227	1.13701	1.14263	1.02435	1.21207	1.06347	1.02882	1.1317	1.11513	1.02273	1.0109	1.06663	1.07981	1.27094	1.18386	1.11313	1.11259	1.11737	1.36148	1.22468	1.20491	1.0932	1.1984	1.15694	1.18133	1.13389	1.02072	0.66262	0.681919	0.588689	0.740339	0.636921	0.771426	0.676913	0.710979	0.706613	0.736942	0.803353	0.729952	0.694468	0.768943	1.11872
Tr 4	1.14797	0.944382	1.06995	1.08759	1.2232	1.19068	1.138	1.1048	1.13922	1.12108	0.99035	1.2081	1.06204	0.99276	1.13461	1.1016	1.02531	1.0064	1.05623	1.0659	1.26085	1.18804	1.11249	1.11079	1.11403	1.43283	1.23546	1.21097	1.08909	1.16719	1.13343	1.16975	1.14581	1.01572	0.64474	0.676392	0.572291	0.749218	0.624324	0.780964	0.67091	0.712523	0.707705	0.750899	0.808327	0.720618	0.674834	0.767521	1.09901
Tr 5	1.13807	0.93768	1.06584	1.08756	1.24771	1.20508	1.13968	1.10137	1.13782	1.09403	0.951239	1.20234	1.05569	1.01583	1.12163	1.07489	1.02301	1.00805	1.03776	1.0693	1.26367	1.18716	1.11101	1.07854	1.10725	1.3994	1.20636	1.20147	1.07542	1.15315	1.12901	1.16882	1.14211	1.03035	0.636914	0.676864	0.575883	0.752222	0.627092	0.798741	0.668709	0.709046	0.702666	0.748079	0.827818	0.738124	0.693975	0.775626	1.1078
Tr 6	1.11727	0.938373	1.04588	1.07641	1.24663	1.19866	1.12514	1.08692	1.13925	1.06164	0.900987	1.18904	1.03882	0.98581	1.10224	1.10576	1.01538	1.00801	1.02301	1.05293	1.29551	1.20197	1.11597	1.07593	1.08054	1.42305	1.2933	1.22599	1.06735	1.15105	1.12981	1.15538	1.13536	1.03132	0.631462	0.675674	0.576281	0.754389	0.615936	0.776199	0.647598	0.705156	0.69691	0.738223	0.817072	0.746961	0.687477	0.785161	1.10615
Tr 7	1.10577	0.91704	1.04043	1.07875	1.22262	1.19659	1.0985	1.0853	1.13631	1.05298	0.884546	1.1818	1.03733	0.966414	1.10735	1.10684	1.00859	0.998002	1.00566	1.025	1.27292	1.18508	1.10094	1.06606	1.06257	1.38683	1.28529	1.20946	1.06487	1.14656	1.11458	1.13781	1.12031	1.02791	0.625153	0.671424	0.547919	0.74734	0.598249	0.776911	0.63413	0.698974	0.697328	0.726675	0.828394	0.746476	0.682437	0.761976	1.09286
Tr 8	1.10375	0.900463	1.03809	1.06525	1.20519	1.17268	1.08432	1.07592	1.10709	1.02727	0.873107	1.17596	1.03201	0.93539	1.10672	1.10474	1.01424	0.99666	1.01934	1.03297	1.29237	1.1809	1.10241	1.07298	1.05658	1.41848	1.33286	1.22236	1.07421	1.12011	1.08333	1.14877	1.10212	1.01734	0.60374	0.675834	0.530579	0.750168	0.583879	0.784978	0.636549	0.695717	0.711124	0.718931	0.832644	0.754679	0.68891	0.787176	1.09505
Tr 9	1.10288	0.896292	1.0297	1.05742	1.18733	1.16646	1.07816	1.07345	1.1069	1.02518	0.873406	1.16845	1.03338	0.907331	1.0938	1.08497	1.01061	0.988654	1.01397	1.02268	1.301	1.19505	1.11303	1.05935	1.04483	1.42339	1.32287	1.21729	1.07062	1.09424	1.04694	1.14673	1.10685	1.02351	0.602046	0.663692	0.556052	0.747032	0.591837	0.782632	0.643025	0.702991	0.706928	0.721779	0.821932	0.758168	0.677611	0.779533	1.09232
Tr 10	1.11793	0.902199	1.02691	1.06017	1.1972	1.16085	1.06385	1.07618	1.11619	1.04663	0.899576	1.13147	1.04239	0.906488	1.08881	1.09074	1.01293	0.997329	1.02893	1.02901	1.28516	1.19302	1.1166	1.08522	1.04478	1.39214	1.31999	1.22031	1.08051	1.13354	1.06322	1.15666	1.1116	1.01404	0.607639	0.676761	0.547763	0.749258	0.588489	0.787489	0.650096	0.706302	0.704773	0.721188	0.819722	0.746557	0.676477	0.77735	1.10406
Tr 11	1.11344	0.910627	1.04726	1.06094	1.1845	1.18826	1.06416	1.07551	1.12693	1.08213	0.951063	1.16731	1.04099	0.940722	1.09855	1.10385	1.02576	1.00697	1.04178	1.03434	1.29041	1.18123	1.09713	1.0925	1.05208	1.47626	1.32267	1.2141	1.08132	1.16606	1.09728	1.19485	1.09587	1.04104	0.60952	0.688419	0.545455	0.755904	0.612233	0.789913	0.650834	0.701844	0.721613	0.723766	0.82501	0.757273	0.687372	0.794677	1.09443
Tr 12	1.11762	0.897189	1.03096	1.05422	1.1484	1.1628	1.0441	1.06807	1.11132	1.04918	0.927226	1.16269	1.03556	0.895336	1.09204	1.08056	1.01326	0.988671	1.04132	1.03761	1.22735	1.16549	1.10522	1.07273	1.02768	1.46749	1.29384	1.18614	1.05845	1.10234	1.08398	1.17603	1.09056	1.03643	0.599283	0.683333	0.557567	0.745816	0.612768	0.791922	0.649922	0.716874	0.719439	0.744041	0.806697	0.738041	0.678845	0.790949	1.07278
STG	electrode #
CNN	0.985974	0.990633	0.982228	0.980882	0.977565	0.97355	1.01797	1.01275	0.944977	1.10042	1.0477	0.995117	1.17499	1.01233	0.978338	1.04906	1.03085	1.05571	1.01914	1.11734	1.08958	1.02477	1.05215	0.995799	1.01157	1.01364	0.986804	1.04378	1.01301	1.04672	1.10094	1.023	1.05438	1.06585	1.01872	1.09662	1.01221	0.978346	0.92563	0.978341	1.00866	0.986021	0.998312	0.951153	1.02099	1.02571	1.17676	1.00695	0.872536
Tr 0	1.0525	1.14206	1.11142	1.062	1.1098	1.10385	1.1132	1.18792	1.01398	1.21556	1.15237	1.00934	1.31722	1.09176	1.05261	1.07785	1.09332	1.12983	1.1898	1.18531	1.15369	1.12021	1.10085	1.05506	1.05278	1.09957	1.05768	1.10831	1.06873	1.13772	1.16522	1.09628	1.15252	1.17441	1.13822	1.23131	1.08708	1.09692	1.02651	1.01837	1.09688	1.10621	1.04933	1.10063	1.15383	1.08557	1.27418	1.16895	1.09843
Tr 1	1.12955	1.17221	1.15101	1.12271	1.14893	1.1448	1.13976	1.21824	1.04238	1.23485	1.15848	1.04904	1.35659	1.11545	1.07557	1.09538	1.11902	1.17535	1.23967	1.19826	1.17399	1.15145	1.1392	1.08468	1.05346	1.13599	1.08063	1.12774	1.0961	1.16473	1.20018	1.12677	1.14257	1.21803	1.16876	1.26922	1.115	1.12535	1.09642	1.04792	1.11712	1.15005	1.07434	1.12407	1.33595	1.13696	1.37423	1.145	1.11177
Tr 2	1.11644	1.17334	1.14341	1.12051	1.15032	1.14302	1.12598	1.22898	1.09801	1.15699	1.17759	1.07761	1.25801	1.12394	1.07434	1.10409	1.1005	1.18126	1.22487	1.17935	1.16126	1.17184	1.12929	1.09905	1.06203	1.14538	1.08852	1.13206	1.06721	1.19438	1.21163	1.10323	1.03053	1.21696	1.17131	1.28538	1.12579	1.14282	1.08743	1.0607	1.15243	1.1614	1.09	1.12251	1.25272	1.15283	1.44739	1.18811	1.12076
Tr 3	1.13467	1.21449	1.15664	1.12034	1.1533	1.15049	1.14341	1.23022	1.11535	1.13227	1.17563	1.08782	1.2649	1.12712	1.06831	1.10432	1.09799	1.19532	1.24111	1.16464	1.176	1.17554	1.12188	1.10569	1.07872	1.15405	1.09007	1.13789	1.09076	1.20028	1.21305	1.08664	1.03238	1.23076	1.17263	1.2828	1.13003	1.13973	1.08069	1.05938	1.14294	1.14329	1.07573	1.11817	1.13595	1.16072	1.43912	1.176	1.11532
Tr 4	1.16764	1.2705	1.1447	1.12773	1.14373	1.14795	1.13034	1.24292	1.10194	1.10085	1.18543	1.08095	1.2425	1.12865	1.0685	1.10477	1.10286	1.19892	1.24485	1.18546	1.18772	1.18311	1.13265	1.09029	1.0466	1.14596	1.09088	1.14615	1.06292	1.20625	1.21214	1.10866	1.08978	1.23395	1.1881	1.28874	1.15281	1.14312	1.09088	1.06603	1.15778	1.16846	1.0989	1.11843	1.04386	1.18568	1.49429	1.17355	1.11021
Tr 5	1.16816	1.30677	1.14468	1.13076	1.15908	1.14817	1.14771	1.23832	1.10967	1.10259	1.19821	1.10409	1.21213	1.12465	1.06886	1.10329	1.09757	1.18846	1.24941	1.18135	1.17627	1.2	1.10381	1.09619	1.06908	1.15439	1.09594	1.13158	1.08886	1.20361	1.2026	1.10309	1.10682	1.24074	1.18595	1.29189	1.18839	1.14972	1.11833	1.07102	1.15366	1.16946	1.13597	1.128	0.978757	1.20623	1.52382	1.24336	1.12663
Tr 6	1.19738	1.36362	1.16065	1.13391	1.15986	1.16014	1.1207	1.24374	1.08274	1.08211	1.18151	1.08055	1.15912	1.1099	1.06754	1.09548	1.0881	1.19562	1.21344	1.16603	1.17751	1.20081	1.11293	1.08364	1.05681	1.18043	1.08389	1.12704	1.08857	1.21448	1.18041	1.10227	1.03672	1.26297	1.1788	1.29251	1.21042	1.14396	1.11576	1.08175	1.16763	1.17038	1.16418	1.1373	0.963467	1.2229	1.56733	1.23624	1.11397
Tr 7	1.24966	1.38608	1.17813	1.14416	1.17966	1.1809	1.12741	1.24491	1.07653	1.08191	1.17836	1.07012	1.16618	1.09432	1.06933	1.09351	1.09237	1.17111	1.1818	1.16956	1.14676	1.18063	1.1109	1.07684	1.05261	1.18364	1.08519	1.11843	1.08272	1.22461	1.17147	1.08568	1.08952	1.25223	1.20297	1.28904	1.20884	1.15701	1.11047	1.11572	1.18004	1.19068	1.20112	1.13402	0.977618	1.20237	1.62936	1.28246	1.1239
Tr 8	1.28497	1.41548	1.17052	1.13886	1.17231	1.17312	1.12338	1.2459	1.09619	1.08122	1.16213	1.08439	1.16929	1.0968	1.07351	1.09459	1.10799	1.16812	1.18973	1.16909	1.15722	1.19019	1.10273	1.0576	1.04934	1.15681	1.07491	1.11165	1.07327	1.20507	1.15441	1.08571	1.0369	1.23481	1.18065	1.27297	1.21922	1.14639	1.09488	1.13851	1.17295	1.2	1.24754	1.12859	0.969495	1.19761	1.69357	1.32369	1.12274
Tr 9	1.29831	1.39655	1.16774	1.13896	1.16904	1.17083	1.12324	1.24266	1.08784	1.08506	1.16222	1.08215	1.15691	1.08533	1.07033	1.08851	1.09008	1.17606	1.19222	1.16306	1.14516	1.19904	1.11386	1.0669	1.0595	1.13586	1.07169	1.12641	1.08386	1.19545	1.14636	1.08251	1.08624	1.22852	1.17165	1.27044	1.21922	1.13591	1.08992	1.14729	1.17474	1.19723	1.27079	1.12664	0.9215	1.14979	1.69245	1.29456	1.1133
Tr 10	1.29426	1.3926	1.14536	1.11936	1.14715	1.14641	1.13346	1.24708	1.11059	1.05563	1.16844	1.08789	1.16253	1.08782	1.06779	1.09771	1.06608	1.18109	1.18487	1.165	1.14462	1.19632	1.11697	1.06629	1.07167	1.14302	1.09674	1.12739	1.09288	1.19795	1.15233	1.08529	1.07755	1.2408	1.19686	1.29493	1.23314	1.13961	1.09428	1.12122	1.17675	1.16661	1.24981	1.13137	0.894188	1.15524	1.71977	1.35887	1.12904
Tr 11	1.25637	1.36701	1.12902	1.10819	1.13166	1.12906	1.1288	1.25032	1.06772	1.06746	1.19515	1.0716	1.17123	1.10339	1.07435	1.10506	1.08499	1.20164	1.23022	1.16364	1.15496	1.18847	1.12335	1.09193	1.06667	1.15337	1.0825	1.14047	1.11741	1.20954	1.17873	1.10225	1.07193	1.25225	1.20458	1.29718	1.22915	1.15013	1.07791	1.14093	1.17442	1.20614	1.22098	1.12969	0.923789	1.16727	1.64392	1.28691	1.11432
Tr 12	1.21707	1.34133	1.09928	1.08798	1.10101	1.10297	1.09612	1.23242	1.02958	1.01257	1.16478	1.07633	1.17354	1.10769	1.07353	1.09338	1.06888	1.19217	1.20771	1.15765	1.13879	1.16985	1.1067	1.08511	1.02856	1.13937	1.06613	1.13082	1.07818	1.21564	1.16128	1.09026	1.04563	1.25932	1.17297	1.28506	1.19533	1.11729	1.06887	1.08799	1.1547	1.18241	1.20529	1.11052	0.874919	1.14567	1.61394	1.2679	1.08786
[truncated: 95 more columns]

## Sheet: Figure 2b & Extended Figure 3a
AN	unit #
time delay	0.050797	0.054031	0.0483692	0.0480617	0.0488355	0.0455824	0.0522143	0.0531009	0.0560301	0.0538609	0.0493778	0.0462263	0.0496011	0.0561369	0.0660239	0.0620493	0.0662345	0.0550264	0.0570027	0.0591048	0.0609654	0.056085	0.0538371	0.069851	0.0780199	0.0852574	0.0800675	0.0756693	0.0750634	0.0861035	0.0827584	0.0983895	0.0811203	0.0684381	0.0773183	0.0912469	0.0790249	0.0838803	0.093254	0.101742	0.104987	0.11107	0.119552	0.102645	0.114071	0.11869	0.130086	0.119343	0.117635
	0.0544206	0.0589604	0.0722928	0.0618221	0.0635079	0.068981	0.0649503	0.0636835	0.0594854	0.0761454	0.0864126	0.0947093	0.0831114	0.0785533	0.0816918	0.090531	0.0987558	0.0997434	0.0931799	0.098471	0.104485	0.105069	0.104164	0.10559	0.10781	0.0967487	0.0975997	0.0979403	0.0917847	0.104866	0.112246	0.0914915	0.100209	0.106264	0.105509	0.0926301	0.11146	0.116165	0.117256	0.118384	0.106475	0.132712	0.129508	0.141164	0.144996	0.134784	0.121602	0.145212	0.139817
	0.0549174	0.0583791	0.0554923	0.0562375	0.0580037	0.0631813	0.0648676	0.062755	0.0696621	0.0590046	0.0518182	0.0424735	0.0639	0.0639394	0.0682804	0.0653056	0.0582745	0.0675484	0.0800113	0.0774403	0.0765691	0.0804921	0.0883939	0.0789645	0.0770716	0.0846368	0.0904021	0.0879653	0.086735	0.0728461	0.0990128	0.105788	0.0886295	0.0861243	0.0917893	0.0909538	0.0786017	0.0759336	0.0995769	0.0846023	0.0907272	0.10853	0.0963745	0.107719	0.102368	0.129745	0.145237	0.121307	0.108111
	0.0532246	0.0602495	0.0560156	0.0707091	0.0737354	0.0685823	0.0721691	0.076935	0.0731029	0.0677199	0.0714751	0.0789869	0.0693962	0.0812605	0.0847535	0.0865723	0.0891002	0.0809375	0.070875	0.0824747	0.0799387	0.0936623	0.0944792	0.0920626	0.0821019	0.0686254	0.0740218	0.087594	0.0937174	0.100574	0.0841616	0.0862516	0.108174	0.101439	0.0960158	0.105712	0.107751	0.113007	0.104164	0.128468	0.116376	0.106849	0.118965	0.128009	0.14269	0.141056	0.124547	0.147636	0.144085
	0.0595276	0.0466294	0.0493353	0.0513859	0.0571766	0.0634191	0.0553306	0.0619707	0.0594929	0.0516304	0.0566906	0.0635503	0.078755	0.0667817	0.0646362	0.0638895	0.0667836	0.0717821	0.0737851	0.0629126	0.0735014	0.0822942	0.0664016	0.0759125	0.0817687	0.0965515	0.0987999	0.0828592	0.0857643	0.0833213	0.0767785	0.0779006	0.0770364	0.0737366	0.0688475	0.0681708	0.0720546	0.0951615	0.0909899	0.0772155	0.0914274	0.0982758	0.0994476	0.1112	0.12181	0.137932	0.148929	0.146488	0.136412
	0.0514229	0.0571755	0.0572581	0.057157	0.0494003	0.054062	0.0616236	0.053003	0.0562392	0.0640406	0.0611635	0.0508701	0.0528483	0.0652916	0.0711031	0.0723979	0.0743389	0.0753033	0.0831492	0.0828794	0.0877104	0.0753865	0.0890431	0.0793211	0.0819151	0.0788202	0.0756385	0.0939406	0.100127	0.102314	0.111616	0.105834	0.101022	0.110706	0.108444	0.0969546	0.0970406	0.100612	0.107918	0.10862	0.1147	0.116035	0.113741	0.122262	0.12218	0.130025	0.130379	0.125514	0.116132
	0.0536159	0.0556006	0.0554148	0.0547088	0.0518746	0.0481713	0.0567976	0.0542936	0.0683131	0.0622626	0.0645509	0.0685028	0.0733574	0.0631613	0.0623522	0.0585487	0.0544671	0.0674612	0.0584052	0.0696813	0.0674268	0.0691391	0.0721252	0.0774787	0.080147	0.08465	0.0829836	0.0910711	0.0769407	0.0864238	0.0887558	0.0827055	0.0704263	0.0578978	0.0581314	0.0761608	0.0889726	0.0739186	0.0820727	0.0971513	0.089332	0.123019	0.125365	0.117455	0.109792	0.121106	0.132401	0.142109	0.129147
	0.0661069	0.066532	0.0729804	0.0699408	0.0641061	0.0656067	0.0655579	0.0636138	0.0547405	0.0626579	0.0577877	0.0547959	0.0569004	0.0682333	0.0796554	0.0832679	0.0885456	0.0762424	0.0883218	0.0902311	0.0916257	0.0895383	0.0872964	0.0929478	0.0961052	0.10783	0.112783	0.102617	0.122108	0.120287	0.114185	0.118708	0.103432	0.107901	0.115154	0.112842	0.106353	0.121156	0.116896	0.123067	0.139639	0.121722	0.137426	0.148972	0.157372	0.141375	0.136936	0.125386	0.118223
	0.0510993	0.0517718	0.0509455	0.0614341	0.0729995	0.0719521	0.0659256	0.0633952	0.065247	0.0560981	0.0661484	0.0667408	0.0696923	0.0713097	0.0650424	0.0528115	0.0657776	0.0720103	0.0715314	0.0796597	0.069923	0.0896356	0.0741262	0.0766028	0.0755582	0.0725995	0.0715258	0.0851752	0.0784536	0.0874552	0.0910812	0.0851031	0.0788504	0.0805936	0.0769302	0.0893177	0.0810309	0.086793	0.0970534	0.0980526	0.0983477	0.10531	0.0925295	0.0940046	0.10358	0.120552	0.124911	0.116902	0.120931
	0.0756547	0.0846769	0.0786028	0.0693908	0.060029	0.0671521	0.0729432	0.0751764	0.0804646	0.0958623	0.0960126	0.0988384	0.10144	0.104988	0.0981123	0.10791	0.110768	0.116007	0.10811	0.0956686	0.110563	0.113753	0.114373	0.104206	0.103674	0.119485	0.112554	0.0955694	0.108723	0.108185	0.117138	0.116011	0.109944	0.115823	0.111308	0.103956	0.119863	0.129992	0.121239	0.147286	0.152017	0.159357	0.148798	0.137495	0.145102	0.15119	0.144616	0.152853	0.146998
	0.0487139	0.0440687	0.0422486	0.0440092	0.0535117	0.0455819	0.0491479	0.0434684	0.0417283	0.0437813	0.038486	0.0379057	0.030978	0.032981	0.0503156	0.0499887	0.0429703	0.041712	0.0573435	0.069608	0.0652836	0.0719613	0.06554	0.0743369	0.0791127	0.0721434	0.0763112	0.0861283	0.068564	0.0850592	0.0790709	0.0873555	0.0793506	0.0744685	0.0808988	0.0883913	0.0912667	0.0880099	0.0899052	0.0782602	0.0991472	0.106641	0.12389	0.138953	0.134478	0.136901	0.141214	0.125317	0.121833
	0.0751803	0.0816202	0.0829993	0.0685669	0.0703722	0.0848033	0.0814863	0.080005	0.0896969	0.0825454	0.0900425	0.09442	0.0923839	0.0928985	0.0951937	0.108454	0.11714	0.111377	0.0986991	0.0894441	0.107621	0.115251	0.115305	0.118411	0.105275	0.104746	0.107437	0.0980479	0.11013	0.109481	0.114395	0.123751	0.134806	0.127113	0.11202	0.123282	0.135293	0.15058	0.160683	0.174717	0.168982	0.169294	0.159929	0.14696	0.160179	0.149746	0.14306	0.17482	0.178011
	0.0499424	0.0506668	0.0586699	0.06264	0.0491257	0.0477618	0.0485816	0.0539338	0.0482543	0.0487701	0.0415446	0.0453372	0.0500115	0.0554059	0.0539804	0.0382543	0.0464341	0.0645919	0.0775394	0.0838977	0.0744973	0.0819735	0.0748349	0.0747379	0.081384	0.0725476	0.0717531	0.0809503	0.0801673	0.0981135	0.0873483	0.0742828	0.0760155	0.0876606	0.0963131	0.0866729	0.103985	0.0966634	0.105696	0.120695	0.12028	0.10321	0.142127	0.144958	0.150384	0.138473	0.15808	0.158008	0.14709
	0.0743319	0.0808551	0.070315	0.0758418	0.0751175	0.0760279	0.0734845	0.0663164	0.0757074	0.0918968	0.0976147	0.0978819	0.0963447	0.0951903	0.103186	0.117405	0.112731	0.109558	0.108959	0.104384	0.116135	0.109495	0.116913	0.111041	0.103246	0.110978	0.11987	0.118945	0.12458	0.126981	0.139114	0.148577	0.143489	0.14418	0.140751	0.155489	0.154663	0.170573	0.162149	0.162772	0.173055	0.168098	0.180042	0.185311	0.172843	0.193285	0.174239	0.175414	0.201467
	0.0600245	0.0495088	0.0594249	0.0610688	0.0568222	0.0507591	0.0564828	0.0540794	0.0480682	0.0442382	0.0489534	0.033267	0.0376612	0.0343314	0.0462168	0.0437864	0.0349668	0.0415135	0.050108	0.0528512	0.0525173	0.0572442	0.0602192	0.0661887	0.0725107	0.066905	0.0659938	0.0654353	0.0631694	0.0681892	0.0594218	0.0558233	0.0659179	0.0616148	0.06932	0.0728269	0.0687169	0.0583472	0.0775926	0.0772118	0.077734	0.101518	0.0975823	0.111951	0.128809	0.112059	0.110589	0.131577	0.119325
	0.12059	0.147785	0.145122	0.145618	0.145346	0.142408	0.136569	0.146002	0.153221	0.156	0.138708	0.150827	0.151489	0.158246	0.144701	0.155919	0.16938	0.16709	0.154832	0.151469	0.154884	0.160672	0.16429	0.163873	0.146621	0.14954	0.149937	0.153315	0.157556	0.159545	0.173543	0.194728	0.190648	0.186598	0.17821	0.178709	0.178734	0.204881	0.214625	0.225791	0.194888	0.177938	0.185786	0.177862	0.167992	0.17263	0.185564	0.16364	0.177257
	0.0862064	0.0694277	0.0814788	0.0976519	0.0931357	0.0973378	0.0924514	0.089567	0.0949709	0.087909	0.103328	0.104119	0.109158	0.10856	0.121727	0.115252	0.102599	0.0969006	0.0985994	0.0982694	0.102032	0.1032	0.103823	0.0986203	0.0974999	0.0857008	0.0898733	0.10899	0.101988	0.114242	0.105925	0.0910418	0.0916073	0.0943326	0.107662	0.114219	0.113758	0.0970947	0.097252	0.0974125	0.130415	0.129118	0.143766	0.14769	0.159148	0.140641	0.132054	0.135664	0.138961
	0.099037	0.122008	0.135735	0.137349	0.145879	0.152307	0.153715	0.158145	0.158663	0.185699	0.198941	0.212978	0.234913	0.239994	0.243572	0.262205	0.270066	0.273071	0.286878	0.261326	0.252637	0.267777	0.259808	0.271673	0.268786	0.277261	0.264212	0.243462	0.238857	0.257426	0.2847	0.292027	0.301306	0.300839	0.292748	0.308226	0.319813	0.316433	0.300091	0.303771	0.294808	0.291053	0.261643	0.234643	0.201532	0.200699	0.195261	0.197055	0.20908
	0.214739	0.222179	0.22729	0.21231	0.202877	0.19955	0.195318	0.225332	0.226942	0.223823	0.225093	0.245115	0.25105	0.260824	0.264998	0.279814	0.288492	0.280718	0.288019	0.260307	0.250422	0.257522	0.247325	0.230054	0.227796	0.223206	0.212128	0.208279	0.217012	0.240427	0.266865	0.264976	0.26616	0.247214	0.231191	0.219208	0.228802	0.229249	0.220659	0.215344	0.200458	0.185745	0.16475	0.145805	0.112683	0.110866	0.0967848	0.103905	0.135545
	0.0510616	0.0656077	0.0648899	0.0724645	0.0742952	0.084898	0.0863588	0.0925613	0.109638	0.143238	0.173292	0.178715	0.214002	0.230818	0.249203	0.269419	0.295415	0.298686	0.300194	0.296317	0.314184	0.320048	0.317298	0.35858	0.383328	0.387633	0.376452	0.406966	0.413094	0.459229	0.50879	0.583553	0.624924	0.644805	0.63534	0.658995	0.69143	0.704632	0.693326	0.671521	0.634477	0.543174	0.483552	0.441493	0.449189	0.447158	0.42932	0.427683	0.514217
IC
	0.0134618	0.0152351	0.013893	0.0132464	0.0113512	0.0083098	0.00839709	0.011639	0.0116982	0.00591803	0.00362114	0.00417722	0.00550003	0.00487439	0.0106826	0.00983911	0.00555863	0.00773081	0.00628955	0.00700861	0.00792926	0.0118065	0.0104324	0.00722021	0.0115098	0.0113772	0.015145	0.012277	0.010747	0.0110242	0.0175976	0.0147205	0.0156165	0.0157741	0.0141875	0.0131289	0.0152042	0.0180388	0.0142088	0.0186493	0.0229174	0.0201808	0.0205891	0.021067	0.0148074	0.024644	0.025419	0.0145271	0.0159413
	0.0158949	0.016685	0.020406	0.0178111	0.0170451	0.0136657	0.0134388	0.00961072	0.00979776	0.0113613	0.0118892	0.0102564	0.00848122	0.0104753	0.0110143	0.0125285	0.0144536	0.0105581	0.012577	0.014809	0.015823	0.0167982	0.0165779	0.0206919	0.0157984	0.0182513	0.0142749	0.0158027	0.0164412	0.0228647	0.0142941	0.0131904	0.0158773	0.0155138	0.0185087	0.0206842	0.0253905	0.023599	0.0210995	0.021182	0.0185636	0.00864472	0.0197892	0.0185997	0.0233196	0.0102629	0.011956	0.0146325	0.0182112
	0.0190278	0.0212731	0.0165432	0.0153465	0.0141433	0.0139431	0.0120661	0.0112502	0.00938116	0.00836403	0.0091254	0.0102782	0.0088212	0.00736531	0.00884699	0.00781289	0.00984955	0.0129603	0.0118251	0.0103355	0.0139417	0.0128034	0.012538	0.0148448	0.0180805	0.0133144	0.0184598	0.0182385	0.0179312	0.0153503	0.0207598	0.019062	0.0162931	0.0170765	0.0120188	0.0151019	0.0158878	0.0178992	0.0169844	0.0143461	0.0163316	0.0267187	0.0221128	0.0233613	0.0187612	0.0231465	0.0256642	0.0236038	0.0221786
	0.0199425	0.0211075	0.0131104	0.0186268	0.0204938	0.0177101	0.0145613	0.013959	0.0126404	0.0127178	0.0116704	0.00772323	0.0113003	0.00947242	0.010632	0.0131598	0.0132107	0.0112298	0.0152223	0.0142516	0.0134243	0.0123531	0.0152287	0.0160322	0.00588115	0.0102519	0.00873487	0.0117161	0.0148381	0.0160939	0.0165871	0.020786	0.0175102	0.0155702	0.0203149	0.019016	0.0144532	0.0118219	0.0195509	0.0243975	0.0243487	0.0203859	0.018443	0.0121889	0.0215577	0.0143842	0.015851	0.0148094	0.0150166
	0.0184973	0.0130039	0.0151448	0.0133157	0.0120519	0.0103378	0.0121846	0.0110601	0.0106448	0.0079578	0.00844194	0.01144	0.00797204	0.0116653	0.0117197	0.00805622	0.00852949	0.00868084	0.00689236	0.0130215	0.0119952	0.0129763	0.0128321	0.0126588	0.0186838	0.0163792	0.0153256	0.0147902	0.0117302	0.0159229	0.0137566	0.00960414	0.012665	0.0126196	0.0109826	0.0168977	0.0184559	0.0214366	0.0173179	0.0196781	0.0172391	0.0205474	0.0251396	0.026224	0.0244177	0.0244674	0.0264994	0.0333969	0.0232998
	0.0184572	0.0158272	0.0146082	0.0153437	0.0110762	0.0125636	0.00967199	0.0102484	0.00773362	0.00862901	0.00705809	0.00549032	0.00747273	0.00683756	0.00605764	0.0101343	0.0119464	0.0105918	0.0120892	0.00823972	0.011812	0.0148166	0.0101988	0.0135169	0.0141597	0.0145941	0.0170455	0.0141347	0.0214012	0.014823	0.0145449	0.017733	0.0159443	0.0161722	0.0203026	0.0124834	0.0142996	0.0122433	0.0153251	0.0164501	0.0162833	0.00821685	0.00821204	0.0132369	0.013401	0.0209647	0.015226	0.0118686	0.0210278
	0.0164806	0.0148826	0.0159706	0.0143445	0.011275	0.00893326	0.0106762	0.00969316	0.0101058	0.00837699	0.00920441	0.00860901	0.008674	0.0106137	0.010031	0.00885061	0.006629	0.00399653	0.0105728	0.0120187	0.00638302	0.00731639	0.0113609	0.008294	0.011262	0.00868032	0.00364454	0.0092912	0.00747994	0.00948392	0.0102667	0.01319	0.00767727	0.00815574	0.00939357	0.0166652	0.0152295	0.0148745	0.0161728	0.0154965	0.0196113	0.024817	0.0209042	0.0253342	0.0222991	0.0170012	0.0262424	0.0233927	0.0174264
	0.0237135	0.0240295	0.0237688	0.0192242	0.0148397	0.0130144	0.013422	0.0106154	0.00869853	0.0101808	0.00974395	0.00924619	0.00975853	0.010282	0.00908659	0.0133125	0.0116157	0.0183574	0.00967067	0.0088257	0.0151878	0.0119553	0.0152324	0.0150606	0.0123104	0.0165276	0.0200743	0.0177725	0.0217122	0.0230191	0.0212238	0.0197747	0.0229295	0.017041	0.0181553	0.0122363	0.0195014	0.0192128	0.0188196	0.0239593	0.0144233	0.0194277	0.0204362	0.0128115	0.0164131	0.0212067	0.0159652	0.0187689	0.0191037
	0.0181755	0.0127815	0.0132414	0.0184509	0.0195337	0.0155687	0.0114696	0.0102471	0.00814374	0.00617527	0.00422537	0.00400706	0.00306437	0.00259556	0.00649998	0.00703223	0.00690072	0.00391923	0.0113344	0.0109236	0.00829844	0.00737617	0.0116327	0.0154208	0.0175439	0.0124782	0.0144615	0.0179554	0.0140424	0.0142857	0.0156185	0.0128253	0.0100125	0.0105769	0.011675	0.0183542	0.0156551	0.0193088	0.0197395	0.0159112	0.0244819	0.0171405	0.0206115	0.0263062	0.0235277	0.0210271	0.0241355	0.0250068	0.0202362
	0.0294759	0.03458	0.0299684	0.0224082	0.0189563	0.0160393	0.0178391	0.0169451	0.0188714	0.0184772	0.0196396	0.0201019	0.018425	0.0179802	0.0199476	0.016816	0.0200968	0.0209889	0.0181615	0.0167327	0.018654	0.0209414	0.0168748	0.018304	0.0167512	0.0220425	0.0209289	0.0224264	0.0211307	0.0216721	0.021174	0.0223907	0.0224238	0.0249368	0.0201704	0.018619	0.0223716	0.0242502	0.0253671	0.0245388	0.0141378	0.0206706	0.0224143	0.0179365	0.0154142	0.0220326	0.0173126	0.0163598	0.0194367
	0.00829131	0.00846728	0.00805955	0.00866425	0.00755365	0.00533958	0.00590191	0.00594683	0.00159123	0.00239234	0.00234917	0.000106116	0.00215835	0.00442046	0.00125905	0.00232905	0.00265883	0.00389765	0.00642853	0.00853942	0.00831148	0.00749394	0.0111099	0.00976532	0.0147075	0.0146799	0.0119137	0.0114527	0.0123998	0.012318	0.0165941	0.0129753	0.0122845	0.0120201	0.0135315	0.016698	0.0106947	0.0133635	0.0161973	0.0157647	0.0223664	0.0210253	0.0219592	0.0223475	0.0277487	0.0288255	0.0281825	0.0256136	0.0244785
	0.0281989	0.0295623	0.0269991	0.0216347	0.0199325	0.0223151	0.0200825	0.0167703	0.0187786	0.0173868	0.0144091	0.015062	0.0144115	0.0162044	0.014946	0.0146176	0.0117292	0.0153697	0.0151647	0.0172502	0.015106	0.0148801	0.0129099	0.0134102	0.0164526	0.0144192	0.0174226	0.0199936	0.0193418	0.0180772	0.0148837	0.0184256	0.019589	0.0136214	0.0142299	0.0177491	0.023889	0.0182946	0.0199531	0.0206212	0.0161303	0.021938	0.0165601	0.0205433	0.0151151	0.0131569	0.0127001	0.0129608	0.0140773
	0.0126094	0.012459	0.0140273	0.0143387	0.0103751	0.00726703	0.00898505	0.0051866	0.00234877	0.00258392	0.00250866	0.00104072	0.00278802	0.00371529	0.00310379	0.00702258	0.00786137	0.00683223	0.00635427	0.00721393	0.0106961	0.00993751	0.0126413	0.0153808	0.0149168	0.0167228	0.0165393	0.015555	0.0132297	0.0150323	0.0172526	0.0172258	0.0167781	0.0217437	0.0178649	0.0152642	0.0173783	0.0206529	0.0228819	0.0226985	0.0253437	0.0273331	0.027765	0.0207879	0.025657	0.0202108	0.0280996	0.0287619	0.0234842
	0.0233403	0.0272435	0.0225536	0.022245	0.0200385	0.0197675	0.0160171	0.0166081	0.0149633	0.0154325	0.0138695	0.0131983	0.0157442	0.0167556	0.0156626	0.0131755	0.0156593	0.0174557	0.01994	0.0239065	0.0168108	0.0204414	0.0205604	0.0179953	0.017053	0.0166122	0.021478	0.02435	0.0224283	0.0216714	0.0263402	0.0219411	0.0221787	0.023011	0.023383	0.0273024	0.022924	0.0283913	0.0220583	0.0202327	0.0202218	0.017461	0.016955	0.0237779	0.0211523	0.0262524	0.0143864	0.0155577	0.0195036
	0.0123616	0.00375306	0.00792527	0.00771169	0.00734928	0.00526244	0.00473812	0.000286371	0.00200651	0.00332304	0.00204848	0.00417071	0.00420824	0.00684642	0.00316788	0.00171338	0.00165489	0.00127352	0.000978601	0.00450092	0.0013574	0.00419457	0.00572727	0.00512315	0.00738243	0.00549904	0.00910906	0.0073514	0.00724125	0.00681719	0.000802871	0.00403429	0.0043951	0.00679641	0.0119501	0.0144447	0.0155908	0.0120176	0.0158264	0.0214241	0.0257938	0.0241293	0.0348454	0.0326044	0.0287717	0.0276128	0.0351519	0.0295293	0.028785
	0.0476353	0.0582603	0.0538005	0.0468104	0.0445641	0.0398404	0.0345236	0.0310468	0.0253535	0.023883	0.0202319	0.0194864	0.0163897	0.0181545	0.0206533	0.0171049	0.0163277	0.0179741	0.0214809	0.0217851	0.0223274	0.019998	0.0180165	0.0166707	0.017289	0.0221131	0.0198954	0.0178461	0.0202109	0.0210389	0.0232628	0.0221684	0.0226936	0.0171886	0.0191184	0.0245694	0.0157572	0.0149641	0.0194981	0.0137963	0.00807002	0.012972	0.0107619	0.0125257	0.0153938	0.00982069	0.00889831	0.0096223	0.0128507
	0.0227999	0.00942193	0.00916798	0.0141525	0.0144261	0.014118	0.0147947	0.0114477	0.0103019	0.00531119	0.00545352	0.00678481	0.00545172	0.00376603	0.00328322	0.00273598	0.00476058	0.00461396	0.00196153	0.00252071	0.00426007	0.00510527	0.00592098	0.0112828	0.00822618	0.00653379	0.0105076	0.00479561	0.00813667	0.00815529	0.00732988	0.0117184	0.0131361	0.0147494	0.0129546	0.00967	0.0161605	0.0193129	0.0227612	0.029179	0.0373558	0.0332019	0.0368008	0.0359482	0.0393328	0.0470639	0.0470958	0.0488442	0.0392121
	0.0232408	0.0372011	0.0444816	0.0420262	0.0420224	0.0423698	0.0431628	0.0449688	0.0428284	0.0417614	0.0406045	0.0385617	0.0374847	0.0379322	0.0420171	0.0430638	0.0428969	0.043937	0.0448565	0.0468999	0.0474147	0.0497388	0.0452555	0.0397064	0.046163	0.0455704	0.0467536	0.0516667	0.0442191	0.0465309	0.0463525	0.0429871	0.0497993	0.045091	0.0479541	0.0454091	0.0434906	0.042494	0.0314341	0.0250557	0.0146441	0.0159138	0.0178976	0.0206186	0.0150456	0.0117319	0.0108229	0.0101642	0.0122646
	0.142022	0.127465	0.113934	0.0916887	0.0727956	0.0541176	0.0419848	0.0350451	0.0238188	0.00943158	0.000659027	0.00574355	0.0112376	0.0159487	0.0173787	0.0202606	0.0270833	0.0291031	0.0278811	0.0257411	0.0288972	0.0204394	0.0243897	0.024591	0.0222281	0.0238738	0.0316888	0.0364946	0.0409676	0.0438467	0.0547546	0.0606906	0.0560113	0.0638829	0.0672656	0.0758626	0.0850497	0.0941967	0.112953	0.12935	0.141974	0.153567	0.156744	0.158382	0.163676	0.164161	0.168793	0.170614	0.157123
	0.0336736	0.0390997	0.0428263	0.0489028	0.0542904	0.0573132	0.0565033	0.0614976	0.0668186	0.0776728	0.087666	0.090683	0.0980083	0.103861	0.102053	0.110287	0.116938	0.119982	0.117119	0.11325	0.116681	0.109309	0.113174	0.110583	0.116023	0.115497	0.121718	0.124098	0.125221	0.126644	0.140944	0.152067	0.160074	0.160881	0.158839	0.165283	0.162358	0.151519	0.119434	0.0923914	0.0585451	0.0411733	0.0153529	0.00294556	0.0230465	0.0336149	0.039528	0.0445571	0.0311867
HG
	6.34885e-05	3.12485e-05	0.000205382	2.05537e-05	9.44941e-05	0.000355438	0.000143672	1.23025e-05	9.70842e-05	3.87171e-05	0.000126954	2.00892e-05	3.26197e-05	0.00013746	4.59164e-05	3.71158e-05	7.26549e-06	0.000108284	0.000219152	0.000153554	1.23909e-06	2.43753e-05	6.49527e-05	0.00019519	0.000108792	0.000173481	0.000194641	8.7563e-05	1.09929e-05	4.5421e-05	0.000114329	3.68607e-05	0.000129471	0.000163521	0.000144468	0.000155986	1.89974e-06	3.31947e-05	7.98267e-05	0.000188094	0.000179974	9.57858e-07	7.52923e-05	6.87011e-05	2.81611e-05	5.18717e-05	5.19394e-05	4.29255e-05	1.19736e-05
	6.54525e-05	3.67215e-06	0.000116083	2.69619e-06	9.26451e-05	0.000420219	0.000198362	7.71884e-05	4.22407e-05	7.52531e-05	6.45238e-05	1.13772e-05	4.29804e-05	0.000169721	2.07939e-05	1.68482e-05	3.19248e-05	8.30312e-05	0.000178425	0.000166344	1.05428e-06	1.56208e-05	4.07456e-05	0.00021115	2.24119e-05	0.000195881	0.000188875	5.75307e-05	6.2102e-05	3.96154e-05	0.000184113	2.21279e-05	0.000166493	0.000231048	0.00020949	9.42708e-05	1.69669e-05	5.39033e-05	5.39749e-05	0.000144349	0.00013137	9.81446e-06	0.000101033	0.000198936	4.32511e-05	0.000103377	8.14706e-05	7.53445e-05	3.58732e-05
	6.29437e-05	0.000127893	8.42703e-05	2.46963e-05	6.79333e-05	0.000401469	0.00020145	9.99672e-05	6.84429e-05	7.43817e-05	7.20465e-05	3.58655e-06	1.60296e-06	0.000197791	2.04455e-05	5.42668e-05	9.31102e-05	0.000150071	0.000188058	0.000190415	2.45417e-05	5.7979e-05	9.31486e-05	0.000247636	7.98505e-05	0.000185106	0.000185488	0.000112838	8.58205e-05	1.64708e-05	0.000172498	1.14153e-05	0.00020804	0.000243987	9.40677e-05	8.05147e-05	3.83059e-05	7.53482e-05	8.05373e-05	9.88165e-05	1.5877e-05	1.94435e-05	0.00011132	0.00018803	5.11506e-05	8.51908e-05	8.32928e-05	0.000117898	7.0705e-05
	6.72588e-05	0.000212967	0.000140093	4.77641e-06	0.000119581	0.000381203	0.000104517	3.59218e-05	0.000128508	4.68297e-05	0.000153439	9.1456e-06	6.1278e-05	0.000141735	1.69261e-05	6.05869e-05	0.000111457	0.000196949	0.000196936	0.000210931	3.78153e-05	6.68919e-05	0.000103226	0.000259202	0.000130261	0.000195387	0.000187045	0.000101452	3.10517e-05	2.0708e-05	0.000171221	4.85579e-05	0.000229508	0.00016228	9.54527e-07	0.000100572	8.07328e-06	5.43332e-05	8.01111e-05	0.000120597	9.79807e-05	5.14004e-05	0.000126576	0.000101053	0.000107231	6.87006e-05	4.33558e-05	8.98425e-06	7.71593e-05
	0.000105277	0.000163163	0.000194183	5.30529e-05	0.000196994	0.000390897	9.5888e-05	2.71737e-05	0.000169712	1.59748e-06	0.000115513	3.38803e-05	8.37366e-05	0.000181919	7.07368e-06	6.47478e-05	1.26523e-05	0.000125684	0.00012906	0.000216799	3.23972e-05	3.99535e-05	7.30243e-05	0.000226336	0.000114934	0.000176081	0.000231793	6.51313e-05	1.4047e-05	2.28156e-05	0.00020866	3.65345e-05	0.000217247	0.000102511	2.01189e-05	0.000113809	1.78432e-05	0.000106551	0.000119147	0.000150583	0.000106629	8.4388e-05	0.000201404	1.65342e-05	4.19039e-05	6.19352e-05	3.65318e-05	3.67862e-05	9.03616e-05
	0.00013369	7.30148e-05	0.000184555	3.76284e-05	0.000251226	0.000400351	0.00017761	9.78268e-05	0.000298457	3.1555e-05	9.71883e-05	1.43097e-05	5.35901e-05	0.000176354	9.25335e-06	7.09781e-05	6.40059e-05	5.34613e-05	8.69436e-05	0.000212842	1.92057e-05	1.24587e-05	2.44149e-05	0.000194695	0.000141605	0.000155161	0.00020483	4.33272e-05	3.88003e-05	3.55819e-05	0.000220937	0.000132855	0.000178358	9.65751e-05	0.000102054	0.000159902	8.55541e-05	0.00010537	6.43038e-05	6.98103e-05	4.40966e-06	6.4455e-05	0.000127795	5.59977e-05	3.57601e-05	2.96017e-05	3.74234e-05	6.36302e-05	0.000103121
	0.00016562	9.15961e-05	0.000116449	4.47563e-06	0.000315655	0.000389103	0.000243943	0.000116189	0.000346728	3.02619e-05	0.000148447	2.49589e-05	1.00784e-05	0.000166886	4.82657e-05	0.000123253	1.51654e-05	7.49151e-05	0.00014942	0.000182054	1.11168e-05	5.37032e-05	0.000103138	0.000206215	0.000168819	0.000175145	0.000133115	5.54093e-05	8.46172e-05	9.72483e-06	0.000266852	0.000201918	0.000168153	9.44116e-05	0.000190795	0.000179635	0.000174824	7.81475e-05	4.34248e-05	1.0166e-05	6.45742e-05	6.78369e-05	5.31632e-05	0.000106259	1.55794e-05	1.96278e-05	3.56609e-05	1.20826e-05	0.000114463
	0.000163661	7.17639e-05	7.95571e-05	2.31339e-05	0.000388958	0.000380041	0.000199397	0.000112366	0.00026844	7.32502e-05	0.000189283	6.05874e-05	3.02495e-06	6.85345e-05	0.00011123	0.000210486	6.96025e-05	0.000154564	0.000254673	0.000175798	2.02846e-05	1.87164e-05	6.96045e-05	0.00028327	0.000232243	0.000163005	0.000100487	2.85208e-05	0.000106588	8.37494e-05	0.0002479	0.000159022	0.000177502	6.8772e-05	0.000210212	4.1181e-05	0.000129588	0.000179228	2.86249e-05	5.96222e-05	0.000140247	0.000120967	0.00011259	0.000120967	9.73034e-05	9.69477e-06	4.95787e-05	0.00011092	0.000119337
	0.000206667	9.89057e-05	5.79893e-05	0.000105101	0.000474478	0.000316273	0.000176793	0.000190249	0.000256739	0.000160019	0.000121248	9.23057e-05	7.36842e-05	5.62683e-05	0.000107913	0.00025437	0.000122059	0.000189795	0.000321024	0.000160128	1.99977e-05	5.29294e-05	0.000171509	0.000320317	0.000241528	0.000174929	0.0001245	7.37127e-05	8.43748e-05	0.0001597	0.00020492	0.000190157	0.000134956	1.01012e-05	6.53234e-05	2.08214e-05	0.00021742	0.000276583	4.65899e-05	9.68098e-05	0.000163782	0.000187275	4.96748e-05	0.000136808	0.000117723	3.45915e-05	2.01879e-05	5.99901e-05	0.000139517
	0.00019058	2.55612e-05	5.24599e-06	0.000161789	0.000461163	0.00018467	0.00014459	0.00031187	0.000383885	0.000297264	7.07978e-05	0.000133576	0.000119885	0.0001627	7.1096e-05	0.000241768	0.000128961	0.00018342	0.00033281	0.000137563	2.56547e-05	6.67999e-05	0.000177133	0.000333967	0.000344107	0.000160016	0.000158137	6.52561e-05	0.000106577	0.000170101	0.000172595	0.000280725	2.2302e-05	7.71656e-05	6.14409e-05	7.60957e-05	0.000367991	0.000306056	0.000150455	0.000200735	0.000230202	0.000182081	8.95243e-06	0.000142846	0.000127702	8.98983e-05	7.91352e-06	9.09158e-06	0.000149298
	2.90479e-05	0.000107853	1.66827e-05	0.000153252	0.000431593	2.16292e-05	4.93536e-05	0.000357696	0.000487618	0.000444414	8.35187e-05	0.000195349	0.000122321	0.000192992	0.000122349	0.000242994	0.000122681	0.000161552	0.000348775	0.000147277	3.10679e-05	9.53296e-05	0.000186691	0.000373058	0.00047693	0.000170296	0.000165139	0.000101084	0.000146582	0.000247963	9.21612e-05	0.000306575	0.000119267	0.000119624	8.45683e-05	0.000161572	0.000303874	0.000314199	0.000127982	0.000319588	0.000260299	0.000185558	0.000144035	9.93316e-05	0.000130354	0.000134367	3.20188e-05	3.60191e-05	0.000148653
	0.000164533	0.000192265	5.18833e-05	0.000101647	0.000412875	8.26908e-05	4.8097e-05	0.000342944	0.000483991	0.000610485	0.000118615	0.000250197	0.00021465	0.000257682	0.000209441	0.000276269	0.000158126	0.000193842	0.000422398	0.000160573	3.82859e-05	8.51033e-05	0.000164775	0.000367652	0.000470071	0.000165086	0.000145685	6.08505e-05	0.000183018	0.000326251	9.5661e-05	0.00029114	0.000211277	0.000194512	9.97865e-05	0.000274836	0.000217435	0.000347953	0.00011899	0.000353731	0.000363389	0.000295496	0.000206415	1.50056e-05	0.000138665	0.000160248	8.33473e-05	0.00013252	0.000201059
	0.000240297	0.000245748	0.00010151	3.51869e-05	0.00041074	0.000178674	0.000116455	0.000317171	0.000472733	0.00070935	0.000170022	0.000290164	0.000317864	0.000353115	0.000229675	0.000308359	0.000233233	0.000266289	0.000429723	0.000175615	3.99507e-05	0.000106887	0.000181951	0.000349408	0.000483477	0.000204934	0.000204075	5.60906e-05	0.00016678	0.000289181	0.00024483	0.000214191	0.000227575	0.000242187	0.000161208	0.000318087	0.00027568	0.00032226	0.000275003	0.000380451	0.00059016	0.000387884	0.000338465	1.7375e-05	0.000175946	0.000218131	9.20848e-05	0.000138547	0.000259227
	0.00016801	0.00032203	0.000222296	0.000108871	0.000484136	0.000409861	0.00026441	0.000366862	0.000553583	0.000636108	0.000157094	0.000289301	0.00039734	0.000476134	0.000261014	0.00031112	0.00031931	0.000307267	0.000365147	0.000208456	5.13252e-05	9.71732e-05	0.000178209	0.000333661	0.000581018	0.000231988	0.000265608	0.000115442	0.000158209	0.00019048	0.000356317	0.0001031	0.00022629	0.000257181	0.000300639	0.000253838	0.000448313	0.000354697	0.000494825	0.0005279	0.000766046	0.000500053	0.000547772	0.000200925	0.000254646	0.000287473	0.000104371	0.000213215	0.000247921
	0.000133717	0.000411007	0.00044457	0.000316758	0.000505751	0.000677806	0.000483116	0.000508243	0.000689222	0.000399083	0.000117059	0.000232261	0.000386612	0.000395291	0.000278193	0.000310751	0.000411147	0.000330719	0.000311399	0.000250009	6.65052e-05	0.000100738	0.000194519	0.000357725	0.000691094	0.000223925	0.000229914	0.000179758	0.000229677	0.000147778	0.000432117	9.08622e-05	0.000255787	0.000266878	0.000353574	0.000243508	0.000496589	0.00035715	0.000483334	0.00068664	0.00072057	0.000578645	0.000804065	0.000471715	0.000363457	0.000368075	0.000179704	0.000411121	0.000226752
	0.000458561	0.00059986	0.000708209	0.00057949	0.000429243	0.000902275	0.000721431	0.000615245	0.000796326	5.13023e-05	0.000157473	0.000166172	0.000382906	0.000368259	0.000251322	0.000298447	0.000492631	0.000318614	0.000332056	0.000265916	7.22205e-05	0.000148816	0.000265005	0.000367416	0.00073903	0.000198139	0.000153893	0.000198159	0.00034466	0.000291012	0.00044033	0.000111819	0.000253723	0.000287991	0.000428471	0.000311698	0.00037067	0.000429415	0.000381879	0.00078978	0.000700218	0.000619076	0.0008868	0.000744277	0.000441612	0.000413672	0.000296629	0.000619847	0.0002231
	0.000930457	0.000551629	0.000803852	0.000736124	0.000412353	0.000912913	0.000764891	0.000514445	0.000687052	0.000241043	0.000124025	0.000151472	0.000413475	0.000421154	0.000202413	0.000276533	0.000529489	0.000311943	0.000345856	0.000273856	7.37517e-05	0.000160403	0.000278893	0.000363145	0.000629091	0.000176369	0.000101503	0.000160222	0.000450463	0.000412588	0.000373071	0.000109735	0.00021648	0.000273599	0.000306938	0.000335853	0.000338481	0.000478014	0.000266044	0.000763908	0.000639059	0.000615531	0.000787953	0.000842208	0.000491542	0.000436965	0.000411034	0.000748723	0.000247795
	0.00108505	0.000392236	0.000725025	0.000692896	0.000433298	0.000715027	0.000594386	0.000431861	0.000356601	0.000212319	9.09715e-05	0.000170207	0.00044833	0.000486339	0.000175441	0.000219042	0.000489757	0.000303693	0.000360786	0.000248617	7.42525e-05	0.000134445	0.000250471	0.000301787	0.000393235	0.00017705	7.55371e-05	0.000116135	0.000541493	0.000380706	0.00025955	0.000183274	0.000205253	0.000305492	0.000161479	0.000357189	0.000357601	0.000358527	0.000186053	0.000578771	0.000464791	0.000526308	0.000554164	0.000685929	0.000479469	0.000404592	0.000486816	0.00082692	0.000260881
	0.000837838	0.000308748	0.000545665	0.0005361	0.000371173	0.000467932	0.000361168	0.000355767	0.000112081	1.28697e-05	9.75095e-05	0.000181794	0.000420303	0.000428579	0.000156711	0.000183469	0.000390198	0.000261103	0.000285568	0.000203915	5.75821e-05	0.000128141	0.000250632	0.000211127	0.000224917	0.000174102	5.05426e-05	0.000171982	0.000500344	0.000311339	0.000167958	0.000226991	0.000147848	0.000307579	9.13858e-05	0.000313239	0.000134402	0.000167795	7.49587e-05	0.000344707	0.000269893	0.000347487	0.000373201	0.000385164	0.00034671	0.000290752	0.000426217	0.000726366	0.000230105
	0.000491556	0.000201353	0.000364187	0.000379876	0.000259819	0.000231943	0.000253208	0.000194751	3.42973e-06	6.30202e-05	8.48266e-05	0.000157193	0.000325086	0.000301226	0.000138578	0.000179869	0.000279293	0.000159719	0.00020075	0.000138421	3.98492e-05	8.51887e-05	0.000160742	0.000149083	0.000161516	7.8967e-05	3.43979e-06	9.96644e-05	0.000367748	0.00028549	9.28358e-05	0.00016185	6.96923e-05	0.000234208	0.000191198	0.000221391	4.41615e-05	5.93436e-05	2.47875e-05	0.00023333	0.000171356	0.000176379	0.000180519	0.000188533	0.000226788	0.000167693	0.000258938	0.000485027	0.000150173
STG	electrode #
time delay	0.000157699	0.000116828	0.000340583	0.000314991	0.000324293	0.000340335	0.000431814	0.000568875	0.000292559	4.13574e-05	0.000460651	0.000120629	5.98096e-05	0.000283496	0.000208948	7.08391e-05	2.00473e-05	0.0004466	0.000254975	0.000157233	8.15957e-05	8.88177e-05	0.000254128	7.5047e-05	5.89428e-05	6.72504e-05	5.56182e-05	0.000184502	0.00013432	0.000179333	8.51072e-05	0.000151093	0.000104405	5.41394e-05	0.00018056	0.000114415	0.000163229	0.000216607	2.30532e-05	0.000174858	0.000182839	6.37338e-05	0.000249581	0.000413041	5.8302e-05	0.00023703	0.000164158	0.000328823	0.000680928
	0.000171979	0.000128892	0.000416949	0.000379977	0.000392549	0.000420076	0.00039637	0.000604366	0.000281757	9.36914e-05	0.000452826	9.53763e-05	5.27328e-06	0.000263596	0.000200237	4.97529e-05	2.51085e-05	0.000471471	0.000265636	0.00015649	7.99042e-05	0.00010228	0.00024824	4.32941e-05	2.02072e-05	4.29026e-05	6.86864e-05	0.000149122	0.000151095	0.000107317	7.87311e-05	0.000119524	8.4396e-05	2.32703e-05	7.55849e-05	5.39457e-05	0.000205477	0.000146864	3.64844e-05	0.000160595	0.000190203	8.90214e-05	0.000235051	0.000420804	9.25616e-05	0.000297771	0.000188261	0.000302839	0.000549811
	0.000179506	0.000148713	0.00042029	0.000384504	0.000388313	0.000421346	0.000404549	0.000583135	0.000280871	9.7224e-05	0.000503616	5.81619e-05	6.23284e-05	0.000235812	0.000142653	1.03233e-05	2.65418e-06	0.00041968	0.000311914	0.000122836	2.50771e-05	0.000173269	0.000212113	6.0307e-07	2.37773e-05	0.000113063	5.07062e-05	7.97301e-05	0.000108995	1.35067e-05	0.000119516	0.000139575	7.67132e-05	8.72035e-05	5.12252e-05	6.65904e-05	0.000260795	0.000130446	0.000100747	0.000148496	0.000208048	8.8046e-05	0.000274788	0.000379372	0.000146707	0.000366118	0.000239488	0.000338353	0.000419766
	0.000233679	0.00016876	0.000349571	0.000326194	0.000322837	0.000354707	0.000420969	0.000550352	0.000251863	9.02895e-05	0.000558699	9.28512e-05	6.77025e-05	0.000213755	0.000118776	3.07921e-05	6.06813e-05	0.000423674	0.000289307	8.90404e-05	2.90097e-05	0.000237401	0.000173789	8.46752e-05	4.59443e-05	0.000200943	4.18275e-06	3.1982e-05	5.46741e-06	2.07053e-05	0.00022407	0.000106112	5.29626e-05	0.00013672	0.000111107	0.00011616	0.00032479	0.000122072	0.000169666	0.000155641	0.000256276	0.000122917	0.000297066	0.000332648	5.58664e-05	0.000401086	0.000258593	0.000395387	0.000354855
	0.000266737	0.000210437	0.000296336	0.00028347	0.000275913	0.000301248	0.000383391	0.000528099	0.000213346	0.000130719	0.000533777	0.000100232	7.60364e-05	0.000246768	0.000151965	5.40236e-05	8.43162e-05	0.000448993	0.000246185	0.000103378	2.09721e-05	0.000266482	0.000126872	0.000127054	3.33242e-05	0.000211767	3.51022e-05	1.31175e-05	5.27956e-06	7.0489e-05	0.00028282	3.16233e-05	4.75674e-05	0.000187561	0.000162603	0.000153492	0.00038078	3.84818e-05	0.00018743	0.000169291	0.000314985	0.000147165	0.00028964	0.000284025	1.32151e-05	0.000373463	0.000209543	0.000359387	0.000305588
	0.000256128	0.000280728	0.000267327	0.000248491	0.000248409	0.000267967	0.000342573	0.000546727	0.000174786	7.50007e-05	0.000512816	8.04207e-05	0.000103579	0.000321321	0.000220778	7.48874e-05	7.26083e-05	0.000439311	0.000236071	0.000135843	4.23202e-06	0.000331635	9.88077e-05	0.000163701	4.10601e-05	0.000176843	1.96311e-05	9.82683e-06	3.4743e-05	0.000163314	0.000280435	2.10971e-05	7.60866e-05	0.000284487	0.000210789	0.000147471	0.00040618	1.20443e-05	0.00018373	0.000185037	0.000365229	0.000147787	0.000314373	0.000245006	3.85613e-06	0.000409893	0.000219916	0.000338933	0.000217305
	0.000268625	0.000372145	0.00025243	0.000229592	0.000238711	0.000259148	0.000267003	0.00051141	0.000125012	1.50881e-05	0.000530857	9.51389e-05	0.000133745	0.00030676	0.000266849	0.000102224	8.0593e-05	0.000361104	0.000317575	9.58803e-05	4.14973e-05	0.000380887	9.72646e-05	0.000185239	3.53266e-05	0.000184338	9.90449e-05	3.54085e-05	1.87238e-05	0.000182492	0.000333758	6.98294e-05	2.85469e-05	0.000320466	0.00023877	0.000135399	0.000395503	6.46006e-05	0.000203042	0.000195487	0.00039596	0.00021444	0.000312204	0.000139163	3.87059e-05	0.000465317	0.000263836	0.000342743	4.49363e-05
	0.000309572	0.000454029	0.000212488	0.000190524	0.000205133	0.000218668	0.000196646	0.000409604	8.6766e-05	1.30971e-05	0.0004919	0.000101785	0.000201395	0.000188698	0.000250952	0.000115244	0.000124118	0.000178137	0.000299192	1.05494e-05	7.66505e-05	0.000350127	8.3137e-05	0.000178661	7.45781e-05	0.000232778	0.000225829	5.72949e-05	3.09274e-07	0.000143015	0.000354852	9.35337e-05	5.7756e-06	0.000318803	0.000245551	0.00011175	0.000381951	0.000133782	0.000232592	0.000214172	0.000400584	0.000314782	0.000300429	6.33107e-05	2.9497e-06	0.000436241	0.000300298	0.00031606	7.77498e-05
	0.000325065	0.000529276	9.81902e-05	8.42244e-05	8.94297e-05	9.74483e-05	0.000118988	0.000246412	3.04686e-05	0.000114807	0.000376225	7.22828e-05	0.000251162	0.000136466	0.000202112	9.94821e-05	0.000133702	0.000126128	0.000228765	3.47196e-05	6.39547e-05	0.000336444	6.32338e-05	0.000222276	0.00010613	0.000331216	0.00031472	0.000102018	2.61737e-05	0.00015247	0.000329799	0.000100336	7.88858e-05	0.000311353	0.000295477	0.000161892	0.000380029	0.000289335	0.000300222	0.000232503	0.000405159	0.000316991	0.000275197	3.2088e-05	0.000148255	0.000382198	0.000290168	0.000250253	0.000178742
	0.000327062	0.000606599	5.54945e-06	1.28457e-05	1.33038e-05	9.43111e-06	6.44181e-05	0.000107519	5.71472e-05	9.46381e-05	0.000262928	2.88866e-05	0.000323072	6.23385e-05	9.82707e-05	0.000104648	0.000121653	3.33047e-05	0.000131107	0.000129221	7.46758e-05	0.000337862	3.80485e-08	0.000294332	0.00011918	0.000347033	0.000358178	0.000149707	8.07468e-05	0.000212419	0.000311249	0.000106634	0.000107365	0.000294153	0.00033423	0.00023482	0.000375552	0.00038913	0.000319705	0.000246922	0.0004152	0.000320694	0.000269671	3.21423e-05	0.000161499	0.000326553	0.000262202	0.000208322	0.000291586
	0.000356628	0.000625681	7.73855e-05	7.7397e-05	7.52179e-05	7.77321e-05	3.49768e-06	1.05245e-05	0.000117896	1.4973e-05	0.000138016	4.34559e-05	0.00035502	3.89609e-05	3.94704e-05	0.0001619	0.000144165	4.79236e-05	1.58811e-05	0.000264128	0.000118991	0.000362647	0.000151081	0.000330013	0.000117694	0.000319895	0.000370304	0.000199842	0.000168053	0.000253439	0.000356784	0.000145128	0.000110481	0.000295654	0.00032765	0.000285297	0.000374377	0.000476363	0.000369501	0.000266415	0.00039397	0.000319321	0.000299773	0.000103209	0.000166002	0.000269246	0.000187958	0.000223486	0.000347481
	0.000412448	0.000576979	0.000172385	0.000149097	0.000168256	0.000171175	0.000170621	9.5063e-05	0.000146364	2.5407e-05	1.73878e-05	8.85175e-05	0.00033827	4.00527e-05	3.86394e-05	0.00021714	0.000166198	0.000233092	0.00020648	0.000395325	0.000141285	0.000395435	0.000305529	0.000309792	0.000171942	0.000328616	0.000360074	0.000301959	0.000249537	0.000268104	0.000356165	0.000217709	0.000141689	0.000339716	0.000316032	0.000321064	0.000384326	0.000605661	0.000406322	0.000285512	0.00034572	0.000347152	0.000294635	0.000223856	6.47761e-05	0.000192007	0.000154159	0.000263185	0.000438254
	0.000480829	0.000539321	0.00029666	0.000251267	0.000292129	0.000304345	0.000310691	0.000233043	0.000154488	1.50351e-05	0.000206811	6.78696e-05	0.00036855	1.14202e-05	8.6996e-05	0.000251819	0.000171079	0.000460256	0.000376423	0.000460783	0.000149014	0.000405232	0.000375188	0.000276946	0.000175303	0.000408045	0.000359081	0.000379395	0.000287393	0.000264022	0.000275482	0.000215804	9.7663e-05	0.000351783	0.000333254	0.000362141	0.000414343	0.000696958	0.000402684	0.000295834	0.000300674	0.000307639	0.000285197	0.000337701	3.14163e-05	0.000157482	0.000213911	0.000293396	0.000537207
	0.000507198	0.000577561	0.000351309	0.000304465	0.00033636	0.00036704	0.000354494	0.000356912	0.000166194	7.46117e-05	0.000333476	9.64456e-05	0.000477691	0.000239658	0.000203371	0.000289555	0.000200651	0.000701489	0.00057473	0.000469372	0.000190705	0.000422891	0.000419519	0.000262783	0.000151194	0.000469448	0.000483862	0.000424833	0.000255634	0.000308952	0.000258042	0.000198635	0.000109254	0.000379623	0.000436127	0.000393319	0.000466688	0.000725391	0.000385385	0.000299326	0.000287715	0.000283918	0.000329435	0.000414034	4.50705e-05	0.000175252	0.000230198	0.000290335	0.000633429
	0.000509187	0.000658908	0.000350472	0.000300953	0.00033319	0.000360096	0.00036388	0.000484473	0.000180449	0.000191049	0.000421719	0.000223989	0.000575119	0.000682986	0.000414102	0.000391384	0.000273388	0.00104246	0.000783549	0.000518441	0.000256637	0.000443519	0.000454069	0.000324431	0.000163969	0.00052664	0.000582002	0.000547123	0.000263024	0.000465038	0.000336022	0.000270074	0.000166956	0.0005436	0.000667267	0.000474978	0.00053454	0.00072035	0.000363577	0.000302974	0.000340763	0.000293512	0.000371919	0.000449912	0.000122301	0.000180941	0.000218808	0.000278846	0.000606162
	0.000489007	0.000628266	0.000345054	0.000293902	0.000329145	0.000340578	0.000336896	0.000555947	0.000189505	0.000302376	0.000583265	0.000361146	0.000590598	0.00104903	0.000647017	0.00053233	0.000393185	0.00146995	0.000897026	0.000638117	0.000360287	0.000527994	0.000421972	0.000457252	0.000229048	0.000567407	0.000640556	0.000705704	0.000376976	0.000634826	0.000431833	0.000448317	0.000175075	0.00071524	0.000945973	0.000561715	0.000570695	0.000611738	0.000340765	0.000277774	0.000365705	0.000280223	0.000337156	0.000409552	0.000183672	0.000118495	0.000218457	0.000266634	0.00052966
	0.000391891	0.00039872	0.000354558	0.00030085	0.000338371	0.000345899	0.000262502	0.000422453	0.000176784	0.000280708	0.000726567	0.000355824	0.000509069	0.00105041	0.000692685	0.000536461	0.000442433	0.00143655	0.000807022	0.00053598	0.000382303	0.000550118	0.000325886	0.000462609	0.000290965	0.000446986	0.000569835	0.000648078	0.000420174	0.00069209	0.000368435	0.000495675	0.000173292	0.000658801	0.000949903	0.000476207	0.000515287	0.000369586	0.000217181	0.000213111	0.000318992	0.000194394	0.000260202	0.000333857	0.000216341	8.79971e-06	0.000200352	0.000242256	0.000466512
	0.000276744	0.000150873	0.00036405	0.000296688	0.000347784	0.000348655	0.000176718	0.000318596	0.000162593	0.000124111	0.000690317	0.000220803	0.000415681	0.00081794	0.000564971	0.000362971	0.000366022	0.00100808	0.000557793	0.000256834	0.000293796	0.000423275	0.000250394	0.000377175	0.000273726	0.000238017	0.000444529	0.000458958	0.000403888	0.000588059	0.000262634	0.00046146	0.000196916	0.000459599	0.000712723	0.000332415	0.0004035	0.00020024	0.000160268	0.000146592	0.000222103	0.000136233	0.000184926	0.000293811	9.77806e-05	2.92391e-05	0.000110889	0.000186726	0.000469813
	0.000177288	4.39889e-05	0.000287205	0.000232376	0.000269034	0.000274148	0.00012229	0.000308768	0.000130328	3.55069e-06	0.000541955	0.000108192	0.000296709	0.000533419	0.000379198	0.000185182	0.000232132	0.000537406	0.000276975	0.000101184	0.000188693	0.000317304	0.000142402	0.000283498	0.000190106	0.000104519	0.000330462	0.000343495	0.000319353	0.000413926	0.000215318	0.000403479	0.000174149	0.000297216	0.000521693	0.000226756	0.000274984	0.000188644	0.000177199	0.000116631	0.000161915	0.000119131	0.000127429	0.000250072	4.52813e-05	1.34728e-06	1.13108e-05	0.000164376	0.000409906
	0.000121921	1.78733e-05	0.000197443	0.000171304	0.000180659	0.000200484	0.000104866	0.000229376	0.00010886	5.39879e-05	0.000345507	6.65086e-05	0.000188818	0.000347112	0.000205701	8.55851e-05	0.000142197	0.00016488	0.000134198	5.95228e-05	0.000117651	0.000220365	6.72822e-05	0.000226077	0.000138914	0.00010106	0.000199354	0.000273457	0.000232534	0.000314902	0.000159502	0.000300839	0.000141725	0.000210856	0.000462924	0.000176775	0.000187723	0.000170784	0.000170806	0.000128463	0.00014349	0.000135828	6.92748e-05	0.00017448	1.39539e-06	2.61119e-05	4.8376e-05	0.000149564	0.000336974
[truncated: 95 more columns]

## Sheet: Figure 2c
	AN
spect	0.996663	0.963567	0.934445	0.899615	0.883668	0.873143	0.867269	0.876861	0.864304	0.859566	0.840978	0.827938	0.810072	0.803588	0.797942	0.791441	0.792137	0.800089	0.798531	0.782615	0.767853	0.743579	0.737812	0.726834	0.734713	0.756917	0.743031	0.726775	0.716127	0.695806	0.731657	0.768941	0.795928	0.775356	0.732597	0.74545	0.732323	0.680064	0.657978	0.640562	0.63294	0.608175	0.526385	0.476412	0.432756	0.378121	0.353727	0.35824	0.384762
full feat	1	1	1	1	1	1	1	1	1	1	1	1	1	1	1	1	1	1	1	1	1	1	1	1	1	1	1	1	1	1	1	1	1	1	1	1	1	1	1	1	1	1	1	1	1	1	1	1	1
ds2 cnn	1.13817	1.14019	1.12912	1.13593	1.13432	1.14594	1.1553	1.17134	1.18037	1.17595	1.17494	1.17965	1.19979	1.20411	1.21419	1.22681	1.2236	1.23603	1.24549	1.26704	1.28631	1.29683	1.30463	1.31471	1.31413	1.33464	1.3462	1.3269	1.30942	1.30447	1.31025	1.30959	1.30523	1.30167	1.30054	1.29904	1.33384	1.33398	1.33145	1.32779	1.34612	1.38227	1.4232	1.47984	1.50076	1.51647	1.56289	1.5806	1.47303
w2v cnn	1.15044	1.14778	1.14917	1.15309	1.14911	1.15096	1.15882	1.17312	1.18017	1.17631	1.18366	1.19316	1.21092	1.21937	1.23174	1.24525	1.2462	1.26898	1.28627	1.3164	1.34737	1.36658	1.37948	1.38661	1.38845	1.4111	1.43907	1.43166	1.4059	1.3987	1.40102	1.38653	1.38168	1.37551	1.37008	1.37739	1.4285	1.41893	1.42351	1.46709	1.48971	1.54677	1.622	1.68667	1.72381	1.73536	1.72855	1.8362	1.73296
hub cnn	1.13685	1.13889	1.13171	1.14103	1.13748	1.14321	1.14841	1.16241	1.1699	1.17157	1.1484	1.18975	1.20865	1.21414	1.22917	1.24704	1.24986	1.27197	1.29215	1.32244	1.35138	1.37087	1.38211	1.38659	1.3927	1.41103	1.4275	1.41209	1.39019	1.38507	1.38425	1.37129	1.3651	1.36025	1.35581	1.36547	1.42045	1.40742	1.379	1.46461	1.49487	1.52492	1.59894	1.66133	1.67312	1.70393	1.65203	1.73915	1.64282
ds2 lstm	1.11186	1.10803	1.10633	1.11068	1.10847	1.11852	1.12349	1.14553	1.15492	1.16087	1.16544	1.16988	1.18778	1.19568	1.20985	1.22075	1.22105	1.23403	1.25102	1.27064	1.29349	1.31073	1.31487	1.31856	1.3204	1.35066	1.3603	1.34246	1.33096	1.32911	1.32897	1.32081	1.32022	1.31296	1.32009	1.31778	1.36225	1.36265	1.35917	1.35982	1.38857	1.41914	1.47504	1.52606	1.54232	1.56661	1.59739	1.62815	1.49943
w2v-a tr	1.15678	1.15537	1.15397	1.16046	1.15219	1.15733	1.16643	1.17893	1.18279	1.18049	1.18793	1.19425	1.21405	1.22379	1.23722	1.2536	1.25713	1.27586	1.29395	1.32502	1.35461	1.37576	1.3922	1.4016	1.40555	1.43102	1.45399	1.43715	1.41319	1.41002	1.40473	1.3905	1.38139	1.37485	1.37367	1.37937	1.42979	1.4193	1.41967	1.47449	1.50094	1.55595	1.62825	1.70435	1.7358	1.76209	1.76599	1.86289	1.76144
w2v tr	1.17218	1.16589	1.16157	1.17005	1.1578	1.16183	1.16914	1.18472	1.18569	1.18735	1.19431	1.20376	1.22023	1.23123	1.24162	1.25727	1.25958	1.28289	1.29912	1.32906	1.36116	1.38219	1.4003	1.40519	1.40611	1.42922	1.45474	1.4361	1.41433	1.41169	1.40618	1.39046	1.38501	1.37595	1.37369	1.37478	1.42657	1.42364	1.42596	1.46364	1.49366	1.55494	1.64847	1.72417	1.76506	1.78194	1.79506	1.88319	1.79634
hub tr	1.16233	1.15677	1.15166	1.16054	1.15364	1.16237	1.17259	1.18643	1.19017	1.19074	1.19927	1.20536	1.22286	1.23261	1.24391	1.25982	1.26268	1.2879	1.30558	1.33393	1.36832	1.39292	1.40948	1.41369	1.4149	1.43697	1.46034	1.43985	1.41948	1.42276	1.41741	1.3991	1.39322	1.38845	1.38304	1.39057	1.43825	1.44864	1.45389	1.49775	1.54339	1.61271	1.71239	1.80341	1.80068	1.83425	1.80522	1.89241	1.79287
hub cnn sup	1.14283	1.13875	1.12984	1.13189	1.12822	1.13515	1.14664	1.16753	1.17585	1.17636	1.17894	1.18611	1.20213	1.21288	1.22905	1.24397	1.24776	1.26982	1.29165	1.31914	1.34746	1.36951	1.38117	1.37954	1.38283	1.40648	1.42097	1.40699	1.37779	1.36751	1.36717	1.35775	1.35485	1.35418	1.35337	1.35942	1.413	1.4034	1.41172	1.4597	1.47718	1.52163	1.58717	1.6333	1.6172	1.61035	1.60701	1.70632	1.60304
hub tr sup	1.17854	1.16947	1.16108	1.17078	1.16239	1.17383	1.18445	1.20067	1.20349	1.19866	1.20505	1.21223	1.22641	1.24042	1.25079	1.26674	1.26976	1.29032	1.31107	1.34319	1.37386	1.39583	1.41273	1.41689	1.41707	1.44421	1.46196	1.44603	1.42208	1.41679	1.41655	1.40297	1.39754	1.39444	1.38886	1.39558	1.44386	1.4473	1.46218	1.5023	1.53583	1.58601	1.67327	1.76758	1.75097	1.77375	1.80496	1.88747	1.78715
hub cnn ran	0.923986	0.898173	0.881556	0.866239	0.850899	0.855305	0.86588	0.885477	0.894842	0.909345	0.92103	0.923445	0.928718	0.937693	0.949139	0.962701	0.967617	0.977197	0.982469	0.978332	0.964588	0.95966	0.941068	0.929452	0.924432	0.908419	0.889875	0.85265	0.820999	0.795023	0.804576	0.816672	0.818828	0.826745	0.809061	0.773	0.769981	0.78581	0.780832	0.7861	0.803171	0.755567	0.688756	0.64689	0.615202	0.607274	0.572578	0.615806	0.630807
hub tr ran	0.913887	0.88724	0.877129	0.863426	0.845997	0.851434	0.865333	0.882286	0.888381	0.903821	0.915408	0.923024	0.92499	0.93376	0.9491	0.960787	0.963463	0.977936	0.98901	0.983859	0.970065	0.968351	0.947032	0.945021	0.938081	0.921503	0.899338	0.86851	0.83786	0.806118	0.813555	0.824431	0.825825	0.828708	0.815095	0.782578	0.780402	0.797864	0.799097	0.810426	0.83401	0.796251	0.719779	0.687967	0.660929	0.679117	0.678499	0.716267	0.7136
	IC
	0.955892	0.923505	0.897015	0.869191	0.872166	0.901702	0.937556	0.965426	0.995134	0.994283	0.988052	0.925707	0.929694	0.950913	0.978326	0.945572	0.947365	0.894572	0.855302	0.880486	0.930831	0.96666	0.976011	1.03375	1.01965	1.00266	1.02319	1.02051	0.916482	0.909371	0.87189	0.844519	0.794928	0.757371	0.726996	0.710982	0.738828	0.819462	0.857179	0.937197	0.99308	1.09996	1.0795	1.0239	0.971624	0.96572	0.890711	0.926773	0.961835
	1	1	1	1	1	1	1	1	1	1	1	1	1	1	1	1	1	1	1	1	1	1	1	1	1	1	1	1	1	1	1	1	1	1	1	1	1	1	1	1	1	1	1	1	1	1	1	1	1
	1.12691	1.14326	1.15722	1.17029	1.17374	1.18729	1.22417	1.28964	1.40296	1.52113	1.66596	1.80486	1.91343	2.01319	2.11986	2.14251	2.1519	2.12853	2.17969	2.21166	2.19671	2.20036	2.17353	2.14377	2.06239	2.04749	2.13787	2.20259	2.21499	2.27762	2.29358	2.20992	2.03009	1.86137	1.8857	1.9191	1.96284	1.95259	2.27489	2.544	2.32257	2.27207	2.27185	2.10321	2.0403	2.08583	2.01332	2.00404	1.89906
	1.15762	1.17861	1.19465	1.22155	1.22217	1.2297	1.26314	1.3293	1.42928	1.56368	1.68707	1.82836	1.90999	2.01319	2.1536	2.17849	2.17671	2.20542	2.31677	2.39554	2.44781	2.45486	2.41675	2.40174	2.32649	2.32641	2.43764	2.5531	2.57317	2.68692	2.71767	2.58488	2.39326	2.18267	2.16959	2.23326	2.27114	2.23923	2.70566	3.15187	2.93121	2.71568	2.5575	2.33294	2.19916	2.14952	1.99689	2.01934	2.08814
	1.12648	1.14963	1.16309	1.18482	1.18884	1.20273	1.23723	1.29962	1.39333	1.51466	1.62336	1.76926	1.86433	1.95511	2.07305	2.14475	2.1702	2.19013	2.27849	2.36029	2.38852	2.40875	2.35391	2.32708	2.26412	2.23215	2.34266	2.42946	2.44526	2.53543	2.56845	2.51032	2.30674	2.14018	2.13268	2.14986	2.20658	2.16898	2.61339	3.11921	2.82238	2.60495	2.46234	2.29923	2.14605	2.08041	1.87132	1.90512	1.98056
	1.08588	1.09557	1.10172	1.1119	1.11439	1.12377	1.15661	1.21456	1.31308	1.43007	1.55966	1.70794	1.81432	1.91196	2.03704	2.06263	2.10577	2.0999	2.15935	2.21158	2.22476	2.20838	2.15615	2.11198	2.07045	2.04232	2.12766	2.21009	2.24141	2.29148	2.34168	2.24953	2.0777	1.91898	1.92758	1.96151	2.05884	2.0177	2.35807	2.70521	2.43935	2.33901	2.31192	2.19474	2.10925	1.99976	1.91279	1.92372	1.89454
	1.15916	1.18492	1.20002	1.22304	1.21972	1.22749	1.26138	1.32345	1.42796	1.56275	1.66931	1.81793	1.91421	2.01148	2.1373	2.17844	2.19852	2.21821	2.32654	2.3823	2.43527	2.44147	2.37512	2.33582	2.27621	2.27854	2.40418	2.49201	2.52282	2.6509	2.66954	2.54265	2.36386	2.13685	2.14894	2.1864	2.24499	2.22708	2.70315	3.14347	2.99199	2.77196	2.57739	2.3908	2.23775	2.16916	2.03342	2.04595	2.09553
	1.17871	1.19755	1.21121	1.23075	1.2243	1.23552	1.27148	1.33651	1.44282	1.5744	1.6993	1.84363	1.94045	2.04897	2.15502	2.22313	2.22927	2.25603	2.35095	2.41817	2.44374	2.44493	2.40368	2.35738	2.31309	2.28829	2.41647	2.4905	2.4953	2.60597	2.66378	2.55427	2.33762	2.14541	2.14802	2.2095	2.29839	2.28854	2.73942	3.275	3.04668	2.81848	2.61797	2.47049	2.27211	2.17264	2.04335	2.06721	2.13466
	1.15999	1.18421	1.20029	1.21467	1.21144	1.22585	1.26358	1.32523	1.42901	1.57169	1.68613	1.84494	1.93492	2.05792	2.17522	2.23066	2.21064	2.24736	2.36555	2.40291	2.45254	2.44568	2.41633	2.37705	2.32346	2.30011	2.39848	2.49757	2.5381	2.65391	2.71367	2.58426	2.39219	2.19831	2.20431	2.2501	2.3328	2.32775	2.79452	3.34068	3.07486	2.84959	2.66792	2.48524	2.27785	2.19371	2.01274	2.02711	2.10859
	1.14164	1.16262	1.17411	1.19395	1.19722	1.21448	1.25432	1.3219	1.41622	1.55276	1.66168	1.80199	1.88539	1.98201	2.09903	2.13973	2.18034	2.20919	2.31766	2.35841	2.39172	2.37238	2.32539	2.29728	2.22197	2.23211	2.31607	2.38923	2.43962	2.54461	2.52959	2.4411	2.23441	2.0717	2.06401	2.12609	2.1834	2.15232	2.54803	3.07179	2.83441	2.60362	2.4084	2.24106	2.07917	1.97552	1.78895	1.81893	1.88849
	1.17841	1.19796	1.20699	1.22607	1.22914	1.24873	1.29057	1.36374	1.47571	1.62566	1.73492	1.89415	1.99473	2.11394	2.24239	2.27039	2.30332	2.28068	2.4021	2.4699	2.50742	2.49211	2.4491	2.41808	2.34925	2.3418	2.45053	2.54682	2.5528	2.67486	2.73751	2.63892	2.4165	2.2216	2.1963	2.26993	2.30826	2.28955	2.808	3.39631	3.1136	2.84929	2.67127	2.48578	2.27395	2.15884	2.00184	2.00716	2.09464
	0.724647	0.696311	0.683555	0.667456	0.674102	0.695239	0.66024	0.691021	0.685751	0.668533	0.601794	0.653025	0.680207	0.710218	0.738617	0.788036	0.723553	0.706104	0.702908	0.68951	0.682286	0.630343	0.665144	0.689132	0.641299	0.616842	0.649842	0.619249	0.585228	0.631799	0.661241	0.6575	0.698999	0.708668	0.681276	0.726109	0.745115	0.746595	0.730481	0.732385	0.708279	0.684821	0.676739	0.687728	0.685752	0.69916	0.670266	0.67812	0.674989
	0.706934	0.6586	0.648021	0.622754	0.635617	0.683293	0.655776	0.683269	0.674051	0.679792	0.610252	0.644217	0.701975	0.741737	0.784443	0.753489	0.761455	0.743132	0.790378	0.73295	0.703551	0.665399	0.724323	0.694807	0.624489	0.620999	0.659807	0.698583	0.648469	0.666206	0.714809	0.657438	0.694729	0.715131	0.709452	0.75581	0.755332	0.749908	0.789522	0.778575	0.777122	0.701459	0.660597	0.691601	0.697524	0.69295	0.717894	0.691731	0.692002
	HG
	0.881752	0.759748	0.76883	0.804387	0.840195	0.724044	0.793191	0.785974	0.908971	0.936663	1.06266	0.967621	0.889633	0.851013	0.864458	0.946128	0.86787	0.909126	1.01693	0.937691	1.15681	1.0658	1.03749	1.04178	0.932916	1.27985	0.910057	1.07008	0.918024	1.16898	0.809049	1.13306	0.893445	0.834914	1.13601	1.13896	0.935998	0.932466	0.812826	0.819883	0.878662	0.894097	0.820375	0.878278	0.807281	0.899198	0.824088	0.745221	1.0196
	1	1	1	1	1	1	1	1	1	1	1	1	1	1	1	1	1	1	1	1	1	1	1	1	1	1	1	1	1	1	1	1	1	1	1	1	1	1	1	1	1	1	1	1	1	1	1	1	1
	1.10194	0.948859	1.03698	1.02994	1.19088	1.06599	1.06219	1.02879	1.05653	1.18826	1.09968	1.14427	1.0332	1.08137	1.10821	1.10805	1.03946	1.01234	1.07935	1.05188	1.21404	1.11712	1.07835	1.12731	1.07681	1.39886	1.15174	1.14787	1.03033	1.2325	1.06962	1.18995	1.00668	0.986249	1.15143	1.20094	0.914459	0.978825	0.984998	1.07999	1.03685	1.03796	1.09041	1.23606	1.14707	1.14569	1.12557	1.14328	1.03072
	1.117	1.0158	1.00425	1.00185	1.03608	1.02705	0.980349	1.01855	1.04195	1.14151	1.18105	1.18498	1.03093	0.969216	1.16473	1.09849	1.00452	0.982018	1.07939	1.05356	1.04172	1.03252	1.0283	1.10947	1.0617	1.29249	1.13292	1.00192	1.04378	1.22287	1.02596	1.155	0.956601	0.963933	0.687775	0.635237	0.596295	0.746358	0.643826	0.757298	0.660946	0.669215	0.643405	0.694424	0.765149	0.640699	0.625554	0.712187	1.05477
	1.10564	1.00711	0.989289	0.984276	0.995175	1.00145	0.96009	1.0033	1.03259	1.13929	1.14527	1.20198	1.03005	0.930191	1.14872	1.11351	0.985894	0.972303	1.06012	1.03726	1.03659	1.03398	1.02664	1.09888	1.04593	1.2398	1.07169	1.01782	1.04996	1.22658	1.03175	1.18086	0.965312	0.968329	0.682016	0.616112	0.577212	0.744963	0.633965	0.729039	0.665637	0.67002	0.646084	0.703259	0.766181	0.64755	0.620525	0.71061	1.04228
	1.12265	0.909297	1.04014	1.04762	1.20395	1.13267	1.06501	1.07347	1.10637	1.15532	1.04237	1.13165	1.0185	1.01247	1.11065	1.13868	1.05691	1.04278	1.08173	1.09043	1.27579	1.14515	1.08989	1.13561	1.0317	1.45215	1.3298	1.18557	1.06516	1.24765	1.14476	1.27143	1.06314	1.03927	1.15774	1.17523	0.870415	0.984848	1.01379	1.09426	1.02164	1.02948	1.11413	1.24731	1.17432	1.17046	1.12592	1.14326	1.0757
	1.13544	1.02221	1.08127	1.09196	1.23501	1.20404	1.14909	1.1085	1.13538	1.11917	1.02636	1.21884	1.07222	1.04838	1.14882	1.11315	1.03166	1.01426	1.05944	1.06894	1.27889	1.18438	1.0944	1.1022	1.14614	1.47051	1.22439	1.20444	1.06509	1.1847	1.18135	1.16837	1.12725	1.04976	0.651205	0.655339	0.587714	0.745093	0.653394	0.796774	0.684685	0.706037	0.710253	0.744109	0.805106	0.730812	0.662575	0.779853	1.11294
	1.1574	1.05073	1.08458	1.08848	1.24134	1.18483	1.15306	1.10759	1.13543	1.1388	1.19456	1.22337	1.0804	1.06425	1.1674	1.14252	1.04669	1.02309	1.08982	1.10535	1.26985	1.1808	1.11421	1.12852	1.14537	1.38016	1.20958	1.2064	1.07767	1.21774	1.14235	1.18463	1.08079	0.962116	0.658585	0.66147	0.602458	0.752545	0.646265	0.792788	0.70861	0.720851	0.710808	0.755146	0.783475	0.709493	0.669563	0.773001	1.12706
	1.16011	1.07101	1.08756	1.07182	1.19526	1.13276	1.10475	1.10784	1.12663	1.18457	1.20147	1.26389	1.07244	1.06388	1.17785	1.12977	1.0262	1.02498	1.10198	1.1252	1.26525	1.17813	1.12365	1.1445	1.12084	1.37229	1.21329	1.21483	1.05988	1.21673	1.09449	1.24282	1.02301	1.02631	0.694995	0.726352	0.642565	0.755516	0.666795	0.790466	0.677336	0.718864	0.715484	0.735058	0.782094	0.702065	0.667969	0.791879	1.12195
	1.08222	0.995827	0.969492	0.973007	0.986865	0.989082	0.957127	0.991349	1.00529	1.13021	1.17591	1.21034	1.02406	0.932157	1.13082	1.07964	0.970741	0.982173	1.05831	1.04233	1.08266	1.0495	1.0358	1.09465	1.03794	1.25749	1.04772	1.03991	1.01979	1.23192	1.04876	1.18086	0.965351	0.946556	0.676261	0.632858	0.617252	0.751238	0.643181	0.713393	0.678657	0.665422	0.625301	0.680483	0.746493	0.639667	0.615707	0.683256	1.05378
	1.15108	1.09693	1.08586	1.06801	1.22658	1.12601	1.1093	1.09423	1.116	1.18566	1.30282	1.25845	1.07729	1.12772	1.16294	1.1065	1.03357	1.01787	1.0996	1.09836	1.22375	1.1664	1.10678	1.15032	1.14469	1.37274	1.19264	1.18121	1.06848	1.25227	1.14157	1.23117	0.977164	0.957575	0.677441	0.700906	0.657896	0.741374	0.662738	0.78703	0.689735	0.715067	0.7028	0.735751	0.784445	0.691924	0.666822	0.784838	1.08858
	0.687899	0.532591	0.671978	0.731751	0.706703	0.59309	0.600725	0.702004	0.720035	0.672372	0.507611	0.721998	0.804442	0.56517	0.688416	0.67685	0.709277	0.592153	0.843936	0.678979	0.196783	0.28695	0.368502	0.840561	0.676035	0.457009	0.51866	0.227465	0.625148	0.678901	0.406189	0.588856	0.316654	0.411009	0.44733	0.369412	0.429587	0.586218	0.458042	0.477299	0.402982	0.529835	0.430811	0.446628	0.457534	0.313919	0.343845	0.400713	0.694491
	0.786018	0.704571	0.803502	0.871642	0.864582	0.893494	0.832387	0.856597	0.84049	0.68701	0.511254	0.915616	0.898917	0.680714	0.846344	0.942695	0.866831	0.87174	0.865509	0.863795	1.02269	0.945692	0.873609	0.887195	0.77983	0.879564	1.10284	0.942059	0.972771	0.928671	0.888829	0.821601	0.998671	0.952857	0.462264	0.502958	0.497685	0.684605	0.525537	0.683735	0.520145	0.642643	0.588038	0.573885	0.750862	0.64051	0.652888	0.678739	0.901515
	STG
	0.882299	0.862655	0.834349	0.828401	0.836588	0.838431	0.807441	0.791693	0.834055	0.796592	0.744505	0.8511	0.811493	0.756227	0.840583	0.975152	0.91453	0.769498	0.801442	0.96492	0.900368	0.950305	0.917348	0.896684	0.897014	0.932435	0.922205	0.916698	0.89017	0.886358	0.985521	0.887591	0.900163	0.683152	0.817571	0.961943	0.876835	0.876085	0.854674	0.922439	0.90647	0.913047	0.950262	0.836203	0.909412	0.879227	0.898548	0.909332	0.849765
	1	1	1	1	1	1	1	1	1	1	1	1	1	1	1	1	1	1	1	1	1	1	1	1	1	1	1	1	1	1	1	1	1	1	1	1	1	1	1	1	1	1	1	1	1	1	1	1	1
	1.09366	1.15077	1.03991	0.962596	1.0339	1.04184	1.0303	1.08424	0.887065	0.952162	1.12527	1.01689	1.11058	1.06506	1.04311	1.06195	1.04212	1.08834	1.15631	1.12683	1.06562	1.03646	1.06729	1.00952	1.00872	1.05915	1.01921	1.08394	1.02573	1.10101	1.12515	1.03077	0.987858	1.13069	1.0616	1.17619	1.12165	1.04166	1.05341	0.9997	1.01986	0.991692	1.05842	0.946217	0.84526	1.09973	1.30376	1.10801	0.875204
	1.03862	1.06824	1.00937	0.99245	1.00329	1.00595	1.04617	1.06177	0.959184	1.14395	1.07541	0.973563	1.20689	1.03057	1.00098	1.05782	1.02166	1.08929	1.08329	1.13201	1.08381	1.03437	1.07926	1.01414	1.01415	1.02815	1.02738	1.06257	1.02896	1.11785	1.12935	1.06018	1.01322	1.11466	1.05078	1.1969	1.03107	1.0207	0.955924	0.950523	1.04865	1.0123	1.03706	0.967786	1.2044	1.03841	1.31896	1.04646	0.887352
	0.985974	0.990633	0.982228	0.980882	0.977565	0.97355	1.01797	1.01275	0.944977	1.10042	1.0477	0.995117	1.17499	1.01233	0.978338	1.04906	1.03085	1.05571	1.01914	1.11734	1.08958	1.02477	1.05215	0.995799	1.01157	1.01364	0.986804	1.04378	1.01301	1.04672	1.10094	1.023	1.05438	1.06585	1.01872	1.09662	1.01221	0.978346	0.92563	0.978341	1.00866	0.986021	0.998312	0.951153	1.02099	1.02571	1.17676	1.00695	0.872536
	1.17159	1.2493	1.12387	1.06347	1.12717	1.12435	1.06167	1.23433	1.06496	0.989353	1.19498	1.09919	1.14192	1.1256	1.0821	1.085	1.04321	1.20129	1.28876	1.10136	1.06995	1.17672	1.11374	1.08884	1.03758	1.1526	1.10146	1.14454	1.07937	1.26005	1.1927	1.09749	1.08024	1.29479	1.18538	1.30604	1.21294	1.16961	1.0969	1.03695	1.15536	1.11878	1.14948	1.06308	0.864228	1.14818	1.60994	1.26062	1.0558
	1.23931	1.37945	1.15435	1.14169	1.15744	1.16132	1.09857	1.24052	1.086	1.0486	1.17885	1.07674	1.14627	1.112	1.07978	1.09911	1.09631	1.18099	1.22307	1.15303	1.1603	1.20974	1.0986	1.09295	1.06588	1.17109	1.07646	1.12228	1.05665	1.24934	1.17583	1.07504	1.08453	1.24313	1.20398	1.2965	1.21852	1.17183	1.13879	1.12132	1.16366	1.198	1.19203	1.13134	0.940874	1.21853	1.66819	1.2351	1.11205
	1.26501	1.38372	1.15052	1.1437	1.15311	1.1532	1.11921	1.24759	1.09368	1.09283	1.17721	1.07111	1.26443	1.10761	1.07013	1.0901	1.10291	1.18795	1.19898	1.18383	1.17855	1.19093	1.12954	1.06709	1.05358	1.16299	1.08105	1.11772	1.08984	1.21039	1.16994	1.0816	1.10507	1.22499	1.17551	1.27161	1.22855	1.16589	1.10823	1.12018	1.18725	1.19759	1.22266	1.11645	0.886863	1.20609	1.70499	1.30015	1.10896
	1.29426	1.3926	1.14536	1.11936	1.14715	1.14641	1.13346	1.24708	1.11059	1.05563	1.16844	1.08789	1.16253	1.08782	1.06779	1.09771	1.06608	1.18109	1.18487	1.165	1.14462	1.19632	1.11697	1.06629	1.07167	1.14302	1.09674	1.12739	1.09288	1.19795	1.15233	1.08529	1.07755	1.2408	1.19686	1.29493	1.23314	1.13961	1.09428	1.12122	1.17675	1.16661	1.24981	1.13137	0.894188	1.15524	1.71977	1.35887	1.12904
	0.972381	0.970447	0.984575	0.965017	0.981434	0.980481	0.987666	1.00696	0.918678	1.17512	1.03001	0.9816	1.17095	1.01327	0.966753	1.04419	0.973267	1.04423	0.970587	1.10605	1.07212	1.00252	1.05318	0.999843	1.02108	0.998491	0.98515	1.02758	1.00395	1.04548	1.08331	1.00298	0.989565	1.01584	0.984263	1.08531	0.999357	0.969449	0.923602	0.973568	0.996375	0.97014	0.962122	0.927329	1.15882	1.02589	1.11211	0.977281	0.859786
	1.13826	1.26074	1.13506	1.10924	1.12896	1.11128	1.13404	1.25059	1.08298	1.13863	1.20581	1.06614	1.18584	1.11948	1.08058	1.11392	1.09639	1.19118	1.23479	1.16011	1.17407	1.16887	1.13468	1.1133	1.07896	1.17232	1.10536	1.14639	1.1075	1.23715	1.19774	1.10611	1.10515	1.21882	1.16206	1.30475	1.14644	1.18894	1.20147	1.07371	1.14512	1.21806	1.10662	1.12389	1.19846	1.20289	1.427	1.13661	1.12241
	0.590783	0.64838	0.535802	0.40561	0.5274	0.537741	0.54692	0.689489	0.361011	0.372774	0.683894	0.445429	0.623954	0.692216	0.689256	0.7113	0.496023	0.742819	0.609273	0.645325	0.489575	0.783682	0.742314	0.6918	0.555885	0.756106	0.749286	0.761745	0.480899	0.732173	0.803466	0.667297	0.35235	0.621808	0.686189	0.742679	0.696048	0.73757	0.577696	0.520889	0.647039	0.54761	0.713385	0.644673	0.356367	0.743057	0.468353	0.705694	0.6202
	0.955588	0.958991	1.09681	1.06131	1.10222	1.10335	1.04968	1.02271	1.03083	0.642158	0.929232	0.985279	0.952692	0.92869	0.937332	0.970893	0.978239	0.876943	0.936837	1.00727	1.00092	0.968556	0.95913	0.879972	0.951037	0.938938	0.940168	0.912721	0.925465	0.906183	0.88148	0.852637	0.935441	0.891433	0.94343	0.913577	0.964563	1.01019	0.870979	0.994175	1.02075	0.904839	0.919611	1.04078	0.679174	0.879166	0.968936	0.992533	1.05311
[truncated: 95 more columns]

## Sheet: Extended Figure 4
Brain prediction score AN	units
CNN4	0.136389	0.149211	0.169257	0.209771	0.315135	0.450052	0.580581	0.694648	0.756679	0.798542	0.812424	0.813427	0.800889	0.781986	0.771048	0.765413	0.74645	0.729446	0.727162	0.709774	0.692219	0.653318	0.621444	0.586113	0.565983	0.559088	0.554471	0.556414	0.56115	0.565316	0.566413	0.564407	0.543065	0.512172	0.491493	0.477989	0.471448	0.439054	0.438855	0.450223	0.447822	0.441871	0.421905	0.419475	0.391499	0.369198	0.343424	0.367478	0.394813
CNN5	0.876498	0.918405	0.935316	0.955786	0.951219	0.940293	0.939694	0.943615	0.943463	0.937054	0.935428	0.933361	0.92614	0.916312	0.913257	0.906975	0.898478	0.893605	0.897314	0.899773	0.898287	0.881748	0.869039	0.860641	0.856921	0.857287	0.861081	0.865099	0.861209	0.85489	0.861659	0.859219	0.854302	0.837297	0.824515	0.815747	0.839576	0.822087	0.820122	0.844878	0.848265	0.853731	0.837728	0.838246	0.823602	0.806408	0.763067	0.806498	0.833013
CNN6	1.00055	1.0058	1.00392	1.01275	1.01136	1.00373	1.00932	1.01683	1.01401	1.00841	1.01252	1.00706	1.01819	1.00953	1.01972	1.02564	1.02406	1.03162	1.03349	1.05909	1.06896	1.06491	1.07457	1.08786	1.08781	1.09628	1.10688	1.11047	1.09894	1.09912	1.08288	1.07655	1.08182	1.07397	1.07444	1.07838	1.11147	1.10368	1.1075	1.12792	1.14575	1.16032	1.18951	1.20488	1.21091	1.19819	1.16842	1.21677	1.20423
CNN7	1.02579	1.02085	1.01842	1.02272	1.01849	1.01591	1.02434	1.0362	1.03335	1.03494	1.04572	1.04335	1.05265	1.04597	1.06102	1.07137	1.07088	1.0886	1.09527	1.12572	1.14345	1.14495	1.16299	1.17699	1.17882	1.18718	1.19921	1.19181	1.17493	1.16627	1.14473	1.13427	1.14042	1.13278	1.13244	1.1346	1.17075	1.16643	1.17419	1.20735	1.22468	1.25205	1.30072	1.3242	1.3295	1.3419	1.29262	1.35656	1.3324
CNN out	1.12901	1.13312	1.12833	1.13498	1.13214	1.13996	1.14395	1.15637	1.16256	1.16704	1.17608	1.18462	1.20224	1.20899	1.22483	1.24099	1.24394	1.26631	1.28636	1.31496	1.34609	1.36772	1.3826	1.38365	1.3878	1.40636	1.4185	1.40216	1.38359	1.37875	1.37878	1.36517	1.35773	1.35255	1.34855	1.35924	1.41503	1.40558	1.39776	1.45638	1.49201	1.54195	1.61338	1.6656	1.66971	1.69835	1.64434	1.72229	1.64409
Brain prediction score IC
CNN4	0.163614	0.155772	0.16567	0.187991	0.252069	0.30588	0.337339	0.350789	0.33366	0.298078	0.253953	0.223187	0.205886	0.199392	0.19825	0.19273	0.186708	0.184484	0.188195	0.195756	0.188621	0.184519	0.181197	0.18099	0.175364	0.173747	0.179309	0.180975	0.169948	0.183219	0.188781	0.185803	0.181741	0.165397	0.168819	0.168606	0.178277	0.171166	0.184626	0.208986	0.189298	0.170633	0.1532	0.1513	0.144552	0.132426	0.127337	0.130682	0.140956
CNN5	0.764838	0.790028	0.796548	0.803346	0.779357	0.734363	0.696542	0.654968	0.60225	0.521579	0.444296	0.402041	0.371336	0.358591	0.379564	0.373023	0.373293	0.349239	0.336577	0.386845	0.39461	0.387051	0.414819	0.409285	0.419769	0.413607	0.404932	0.451878	0.433582	0.430523	0.448488	0.44622	0.424846	0.426141	0.45009	0.438982	0.469844	0.467706	0.519619	0.589425	0.508883	0.459762	0.409541	0.370062	0.354994	0.343285	0.329719	0.339491	0.373155
CNN6	0.982563	0.990883	0.991233	0.998669	0.987218	0.974254	0.968799	0.963526	0.957673	0.930521	0.875948	0.836547	0.836894	0.832046	0.876017	0.894404	0.923892	0.928613	0.935668	1.02407	1.06962	1.09771	1.12491	1.14356	1.1621	1.13132	1.18501	1.24795	1.23812	1.26729	1.2606	1.21708	1.20111	1.16282	1.19429	1.19535	1.25427	1.23686	1.45506	1.61602	1.45537	1.26293	1.16958	1.07202	0.985452	0.958826	0.906076	0.941854	0.980651
CNN7	1.03882	1.05229	1.05942	1.06753	1.06506	1.06858	1.09462	1.13359	1.181	1.22153	1.23414	1.26193	1.26834	1.31181	1.40484	1.44178	1.46007	1.48492	1.51767	1.62676	1.68929	1.74049	1.75659	1.77917	1.74641	1.684	1.78027	1.84018	1.80158	1.8473	1.79166	1.77683	1.73201	1.65768	1.65608	1.60641	1.66944	1.67498	1.99935	2.30284	2.10995	1.89387	1.79384	1.6728	1.54934	1.51188	1.37985	1.41667	1.49558
CNN out	1.12648	1.14963	1.16309	1.18482	1.18884	1.20273	1.23723	1.29962	1.39333	1.51466	1.62336	1.76926	1.86433	1.95511	2.07305	2.14475	2.1702	2.19013	2.27849	2.36029	2.38852	2.40875	2.35391	2.32708	2.26412	2.23215	2.34266	2.42946	2.44526	2.53543	2.56845	2.51032	2.30674	2.14018	2.13268	2.14986	2.20658	2.16898	2.61339	3.11921	2.82238	2.60495	2.46234	2.29923	2.14605	2.08041	1.87132	1.90512	1.98056
Brain prediction CNN4 for AN
delay time window	0.121182	0.134704	0.151222	0.191728	0.284437	0.399169	0.510245	0.603201	0.657996	0.685192	0.70346	0.69676	0.687145	0.660578	0.655978	0.648022	0.628574	0.608502	0.597894	0.583627	0.564231	0.524021	0.495133	0.472293	0.457645	0.439716	0.427955	0.432865	0.440645	0.447324	0.433939	0.426771	0.408083	0.381524	0.372998	0.355326	0.339157	0.31795	0.31579	0.321915	0.32676	0.318559	0.295178	0.282972	0.280525	0.259525	0.249717	0.26201	0.276012
	0.135403	0.148795	0.167672	0.207495	0.309755	0.43389	0.560271	0.67042	0.734899	0.776922	0.792272	0.793883	0.776926	0.758045	0.750295	0.746801	0.72661	0.712589	0.711019	0.693541	0.675334	0.637768	0.605778	0.571038	0.552626	0.545867	0.542003	0.541878	0.548996	0.553273	0.552483	0.550786	0.528577	0.499206	0.481162	0.464761	0.458838	0.42678	0.42503	0.438555	0.436568	0.436653	0.41268	0.403355	0.381792	0.363784	0.337008	0.358681	0.379799
	0.136965	0.147073	0.169658	0.209036	0.311487	0.437007	0.563392	0.674245	0.739626	0.782102	0.796499	0.798535	0.78217	0.764241	0.756758	0.752725	0.732496	0.718791	0.716875	0.699869	0.680725	0.642475	0.609704	0.5758	0.556253	0.550117	0.545539	0.546544	0.553097	0.55815	0.556164	0.556	0.534086	0.503654	0.484249	0.4688	0.462462	0.430864	0.428204	0.442687	0.441015	0.439261	0.414796	0.407026	0.385159	0.366957	0.338473	0.361573	0.382485
	0.138279	0.147415	0.168701	0.211493	0.31365	0.441036	0.567118	0.679157	0.745987	0.789212	0.803027	0.805031	0.790048	0.771424	0.764015	0.759252	0.739297	0.724383	0.721426	0.7048	0.68653	0.645667	0.613679	0.577432	0.559453	0.553152	0.548874	0.551021	0.556135	0.560607	0.56087	0.559793	0.538377	0.507494	0.487163	0.472563	0.463457	0.435039	0.431856	0.445748	0.443652	0.442322	0.417777	0.408662	0.388738	0.368126	0.339768	0.362938	0.384633
	0.140054	0.147937	0.168955	0.213066	0.31571	0.444628	0.572769	0.685249	0.75219	0.794253	0.809165	0.811082	0.796466	0.777349	0.769001	0.762818	0.743307	0.726369	0.724916	0.709042	0.690227	0.650829	0.618079	0.58289	0.56216	0.558223	0.553254	0.551772	0.560187	0.564194	0.565135	0.563599	0.542502	0.510343	0.48959	0.474261	0.468374	0.436897	0.436149	0.45085	0.444298	0.443388	0.419193	0.412113	0.39152	0.368062	0.342299	0.36594	0.387734
Brain prediction CNN4 for IC
delay time window	0.144268	0.144389	0.152066	0.174258	0.223245	0.268343	0.287468	0.28749	0.273813	0.225987	0.182545	0.149067	0.13342	0.123087	0.121139	0.115118	0.114026	0.111254	0.107327	0.110395	0.109446	0.112825	0.115519	0.118494	0.11944	0.115138	0.117471	0.122235	0.115518	0.116581	0.111616	0.109696	0.109816	0.108422	0.108694	0.102729	0.111822	0.107177	0.112418	0.121513	0.121676	0.119955	0.113944	0.11623	0.109966	0.110856	0.106431	0.110087	0.11218
	0.158722	0.157865	0.168978	0.19193	0.248308	0.301351	0.331825	0.339126	0.327456	0.290612	0.24826	0.214632	0.193478	0.184273	0.187811	0.179975	0.17795	0.183509	0.17337	0.182177	0.18807	0.17698	0.172675	0.174881	0.168498	0.16479	0.170191	0.173085	0.169187	0.179127	0.178461	0.177655	0.172023	0.15727	0.162841	0.161019	0.174895	0.16465	0.176527	0.207041	0.187478	0.166618	0.159341	0.14866	0.13948	0.133031	0.126244	0.132055	0.137714
	0.160412	0.155791	0.169296	0.193285	0.249105	0.300549	0.333541	0.340804	0.330393	0.2948	0.253285	0.216829	0.199388	0.18766	0.191359	0.18492	0.180083	0.181501	0.178478	0.186562	0.193481	0.179347	0.173731	0.176449	0.17123	0.166685	0.170709	0.173516	0.170439	0.179679	0.181042	0.174946	0.168011	0.157941	0.162891	0.161341	0.176359	0.16558	0.175604	0.201135	0.191403	0.17111	0.15897	0.152701	0.140517	0.132771	0.125697	0.132314	0.136782
	0.16195	0.156416	0.168911	0.193436	0.250512	0.303758	0.33583	0.344805	0.333563	0.297518	0.255111	0.220608	0.20262	0.190981	0.193536	0.185884	0.181934	0.181513	0.182003	0.189316	0.187476	0.179655	0.173728	0.175618	0.173022	0.168817	0.173909	0.175213	0.171027	0.178891	0.182966	0.177822	0.170588	0.159023	0.165257	0.164852	0.18103	0.167161	0.178855	0.205194	0.197557	0.17583	0.163827	0.147485	0.143002	0.131998	0.123784	0.129226	0.137182
	0.163852	0.156228	0.169038	0.193128	0.251651	0.305157	0.336488	0.347776	0.33553	0.29529	0.252165	0.222317	0.2032	0.194362	0.196245	0.18812	0.183398	0.183541	0.183771	0.192522	0.190943	0.181328	0.177665	0.17847	0.174378	0.171754	0.175034	0.176429	0.171078	0.180164	0.182568	0.180689	0.1745	0.161443	0.166631	0.16569	0.177639	0.168723	0.182149	0.20836	0.191165	0.167468	0.162616	0.151215	0.142216	0.131664	0.126459	0.130473	0.138961
Brain prediction CNN5 for AN
	0.785782	0.822497	0.836622	0.854642	0.854555	0.838064	0.831512	0.832023	0.827729	0.8146	0.819407	0.805823	0.799011	0.778399	0.77426	0.7693	0.760196	0.755256	0.749524	0.750691	0.742303	0.720257	0.706634	0.701988	0.697244	0.685818	0.676932	0.682326	0.680853	0.685055	0.673	0.669721	0.663174	0.64167	0.63366	0.618786	0.622372	0.612435	0.608761	0.614292	0.621933	0.621349	0.600594	0.588885	0.591845	0.560281	0.540363	0.574041	0.603547
	0.857373	0.897257	0.916017	0.935467	0.931264	0.921528	0.921442	0.925587	0.927098	0.921298	0.918551	0.918023	0.909323	0.899946	0.898346	0.891793	0.885071	0.881652	0.885574	0.888694	0.886739	0.871154	0.858513	0.848177	0.846057	0.847421	0.852213	0.854371	0.849895	0.841487	0.851176	0.851096	0.845584	0.830007	0.814158	0.807326	0.82804	0.809244	0.80898	0.835349	0.837071	0.843875	0.823825	0.828978	0.810592	0.793385	0.749874	0.78681	0.813939
	0.8629	0.903389	0.921838	0.942444	0.938352	0.928792	0.929061	0.932418	0.93424	0.926949	0.925407	0.92402	0.91704	0.907822	0.904004	0.898169	0.889621	0.88598	0.891168	0.893371	0.892265	0.87698	0.863016	0.854673	0.851916	0.850945	0.855651	0.858042	0.854136	0.847244	0.856405	0.854995	0.848847	0.831675	0.817188	0.808713	0.832097	0.812887	0.813208	0.838775	0.838952	0.847617	0.828731	0.834049	0.814399	0.798526	0.756544	0.789867	0.820847
	0.868843	0.910891	0.928208	0.947062	0.943223	0.932829	0.933103	0.936641	0.937284	0.930664	0.929988	0.928177	0.921142	0.911847	0.908944	0.902405	0.893009	0.888295	0.894604	0.896887	0.896047	0.879311	0.867424	0.85738	0.854372	0.853073	0.857016	0.861951	0.858231	0.850322	0.858788	0.858603	0.851134	0.834816	0.820677	0.811451	0.835271	0.817304	0.814229	0.841635	0.842726	0.849906	0.832776	0.83332	0.817399	0.801613	0.761133	0.797746	0.827814
	0.876498	0.918405	0.935316	0.955786	0.951219	0.940293	0.939694	0.943615	0.943463	0.937054	0.935428	0.933361	0.92614	0.916312	0.913257	0.906975	0.898478	0.893605	0.897314	0.899773	0.898287	0.881748	0.869039	0.860641	0.856921	0.857287	0.861081	0.865099	0.861209	0.85489	0.861659	0.859219	0.854302	0.837297	0.824515	0.815747	0.839576	0.822087	0.820122	0.844878	0.848265	0.853731	0.837728	0.838246	0.823602	0.806408	0.763067	0.806498	0.833013
Brain prediction CNN5 for IC
	0.69588	0.714098	0.715165	0.716407	0.694198	0.648725	0.601337	0.557758	0.500392	0.404353	0.325143	0.269556	0.248584	0.234927	0.243512	0.244243	0.242643	0.234917	0.233838	0.250802	0.260714	0.284798	0.285574	0.291782	0.299637	0.295275	0.306914	0.316367	0.306958	0.295405	0.292229	0.288834	0.302432	0.297227	0.301782	0.289373	0.310516	0.3118	0.333596	0.371996	0.347027	0.348264	0.318352	0.31024	0.287436	0.28519	0.269611	0.28785	0.30559
	0.757574	0.780681	0.790279	0.797	0.774818	0.729558	0.69208	0.65133	0.598734	0.515162	0.440155	0.400848	0.366351	0.353118	0.373588	0.367454	0.367732	0.358993	0.350592	0.378192	0.388956	0.389793	0.40681	0.409601	0.416883	0.406927	0.411312	0.442267	0.432724	0.439993	0.445351	0.437739	0.433237	0.427155	0.444494	0.435634	0.468126	0.468692	0.516276	0.589	0.507816	0.452433	0.404717	0.367276	0.348202	0.336363	0.315841	0.332254	0.365075
	0.760661	0.784921	0.792803	0.798421	0.776719	0.73152	0.694653	0.653078	0.601166	0.518263	0.443136	0.399089	0.367574	0.355901	0.376107	0.370512	0.370363	0.361916	0.340961	0.382419	0.392233	0.388925	0.407147	0.408963	0.417111	0.407923	0.407716	0.445041	0.43401	0.442932	0.448184	0.441977	0.434359	0.426932	0.447204	0.439107	0.46818	0.46701	0.519183	0.593144	0.510204	0.454825	0.407312	0.365938	0.349583	0.337651	0.319592	0.332894	0.369403
	0.762222	0.786733	0.79424	0.80036	0.777545	0.732122	0.694399	0.653087	0.600979	0.518814	0.443266	0.400546	0.369011	0.357109	0.376613	0.370686	0.371376	0.362347	0.339804	0.382703	0.393413	0.390116	0.409856	0.410871	0.417646	0.410787	0.405872	0.447499	0.437157	0.447873	0.452392	0.444208	0.436501	0.426211	0.449638	0.437732	0.466322	0.465196	0.515584	0.591455	0.506527	0.453338	0.407506	0.366083	0.351202	0.337926	0.322402	0.335986	0.374438
	0.764838	0.790028	0.796548	0.803346	0.779357	0.734363	0.696542	0.654968	0.60225	0.521579	0.444296	0.402041	0.371336	0.358591	0.379564	0.373023	0.373293	0.349239	0.336577	0.386845	0.39461	0.387051	0.414819	0.409285	0.419769	0.413607	0.404932	0.451878	0.433582	0.430523	0.448488	0.44622	0.424846	0.426141	0.45009	0.438982	0.469844	0.467706	0.519619	0.589425	0.508883	0.459762	0.409541	0.370062	0.354994	0.343285	0.329719	0.339491	0.373155
Brain prediction CNN6 for AN
	0.916523	0.920194	0.914443	0.920768	0.92072	0.912598	0.913376	0.915187	0.91045	0.903647	0.908519	0.895442	0.896993	0.881342	0.889057	0.894133	0.893719	0.898788	0.900293	0.915831	0.918751	0.908236	0.915702	0.917277	0.919889	0.919706	0.91569	0.918471	0.909618	0.910131	0.895741	0.884577	0.885002	0.871844	0.867693	0.858352	0.882414	0.874717	0.869241	0.871638	0.88525	0.893314	0.8895	0.88633	0.89085	0.877106	0.860109	0.905636	0.894887
	0.991749	0.995575	0.993848	1.00421	1.0031	0.995636	1.00204	1.0094	1.00663	1.0027	1.00787	1.00218	1.01221	1.00331	1.01423	1.01926	1.01928	1.02741	1.02941	1.05482	1.0655	1.06163	1.07367	1.08205	1.08402	1.09219	1.10157	1.10558	1.09694	1.09408	1.078	1.07108	1.07746	1.06871	1.06841	1.07136	1.10487	1.09665	1.10301	1.12784	1.13948	1.15325	1.18451	1.19684	1.20721	1.19	1.16119	1.20319	1.19036
	0.995827	0.99979	0.998877	1.00843	1.00693	0.999485	1.00595	1.01427	1.01067	1.00609	1.01061	1.00518	1.01501	1.00623	1.01672	1.02233	1.02207	1.02992	1.03144	1.05709	1.06685	1.06261	1.07532	1.08392	1.08604	1.09453	1.10454	1.10799	1.09882	1.09608	1.08104	1.07408	1.07958	1.071	1.07079	1.07397	1.10706	1.10066	1.10654	1.12972	1.14229	1.15517	1.18681	1.20133	1.20696	1.19358	1.16588	1.20732	1.19514
	0.99867	1.00338	1.00177	1.01134	1.00994	1.00237	1.00858	1.01672	1.01266	1.00877	1.01283	1.00694	1.01712	1.00801	1.0185	1.0247	1.02349	1.03115	1.0326	1.05837	1.06842	1.06476	1.07367	1.08592	1.08698	1.09579	1.10574	1.11006	1.09798	1.09851	1.08232	1.07573	1.08116	1.07243	1.07252	1.07619	1.11061	1.10294	1.10964	1.13034	1.14332	1.159	1.18878	1.20351	1.20911	1.1963	1.16473	1.21091	1.19923
	1.00055	1.0058	1.00392	1.01275	1.01136	1.00373	1.00932	1.01683	1.01401	1.00841	1.01252	1.00706	1.01819	1.00953	1.01972	1.02564	1.02406	1.03162	1.03349	1.05909	1.06896	1.06491	1.07457	1.08786	1.08781	1.09628	1.10688	1.11047	1.09894	1.09912	1.08288	1.07655	1.08182	1.07397	1.07444	1.07838	1.11147	1.10368	1.1075	1.12792	1.14575	1.16032	1.18951	1.20488	1.21091	1.19819	1.16842	1.21677	1.20423
Brain prediction CNN6 for IC
	0.91846	0.919446	0.913394	0.911119	0.898546	0.881819	0.867301	0.849136	0.825736	0.754327	0.668585	0.598785	0.584114	0.563644	0.601174	0.61128	0.642585	0.646935	0.657105	0.709145	0.740552	0.796523	0.831708	0.852906	0.879118	0.867176	0.908991	0.926701	0.906902	0.918277	0.899676	0.860594	0.878718	0.847838	0.868492	0.838171	0.885409	0.893733	0.981543	1.07978	0.998931	0.943271	0.897484	0.88458	0.827768	0.833629	0.778599	0.817427	0.843151
	0.98146	0.988643	0.990293	0.997474	0.985584	0.972107	0.967154	0.961306	0.95522	0.9274	0.878484	0.832887	0.835363	0.831151	0.882454	0.905649	0.931506	0.923536	0.939606	1.02348	1.05444	1.10894	1.11717	1.15276	1.1566	1.12861	1.18618	1.24098	1.25439	1.26914	1.2581	1.22055	1.21586	1.17222	1.19235	1.19041	1.24666	1.23511	1.45544	1.62029	1.46138	1.26211	1.1639	1.06406	0.977854	0.949142	0.908113	0.932567	0.967728
	0.982254	0.989495	0.991058	0.998428	0.98647	0.972511	0.967918	0.96282	0.955537	0.928311	0.880382	0.83382	0.836938	0.830683	0.88644	0.906716	0.940517	0.930634	0.939799	1.0249	1.06502	1.11392	1.1244	1.15769	1.15623	1.13057	1.18666	1.24515	1.24291	1.26986	1.25997	1.22129	1.21762	1.16157	1.19489	1.19418	1.25053	1.2372	1.45481	1.61524	1.46354	1.28014	1.16627	1.06729	0.982782	0.954819	0.911856	0.936326	0.973502
	0.982448	0.99042	0.991274	0.99886	0.987364	0.973628	0.968787	0.963329	0.956157	0.928614	0.873288	0.832853	0.836239	0.831087	0.876178	0.905257	0.939661	0.928635	0.938313	1.02283	1.06615	1.09699	1.12291	1.14326	1.15488	1.13256	1.18547	1.24721	1.24081	1.26822	1.25931	1.21862	1.20445	1.16457	1.19449	1.1942	1.25375	1.23853	1.4561	1.61567	1.45545	1.27357	1.1681	1.07108	0.985466	0.957237	0.904771	0.941372	0.978376
	0.982563	0.990883	0.991233	0.998669	0.987218	0.974254	0.968799	0.963526	0.957673	0.930521	0.875948	0.836547	0.836894	0.832046	0.876017	0.894404	0.923892	0.928613	0.935668	1.02407	1.06962	1.09771	1.12491	1.14356	1.1621	1.13132	1.18501	1.24795	1.23812	1.26729	1.2606	1.21708	1.20111	1.16282	1.19429	1.19535	1.25427	1.23686	1.45506	1.61602	1.45537	1.26293	1.16958	1.07202	0.985452	0.958826	0.906076	0.941854	0.980651
Brain prediction CNN7 for AN
	0.935989	0.937231	0.92861	0.932311	0.933617	0.929336	0.934233	0.943708	0.938513	0.941095	0.952653	0.946439	0.948958	0.940097	0.957042	0.958088	0.959811	0.977076	0.981108	1.00163	1.01053	1.00776	1.01922	1.02967	1.03713	1.0408	1.03955	1.04062	1.02381	1.01501	0.999655	0.988088	0.995534	0.981971	0.979664	0.971206	1.00176	0.99522	0.994907	1.01171	1.01848	1.02556	1.02543	1.02908	1.00243	1.00167	0.949276	1.00333	1.01329
	1.02375	1.01897	1.01602	1.02091	1.01692	1.01337	1.0228	1.03448	1.03145	1.03284	1.04442	1.04158	1.05107	1.04472	1.05978	1.06955	1.06898	1.08668	1.09273	1.12408	1.14154	1.14335	1.1602	1.1734	1.17586	1.18492	1.19593	1.18997	1.17181	1.16268	1.1412	1.13176	1.13921	1.1312	1.12998	1.13205	1.16825	1.1645	1.17275	1.20397	1.22034	1.24666	1.29252	1.31229	1.31743	1.32348	1.275	1.33646	1.31602
	1.02579	1.02085	1.01842	1.02272	1.01849	1.01591	1.02434	1.0362	1.03335	1.03494	1.04572	1.04335	1.05265	1.04597	1.06102	1.07137	1.07088	1.0886	1.09527	1.12572	1.14345	1.14495	1.16299	1.17699	1.17882	1.18718	1.19921	1.19181	1.17493	1.16627	1.14473	1.13427	1.14042	1.13278	1.13244	1.1346	1.17075	1.16643	1.17419	1.20735	1.22468	1.25205	1.30072	1.3242	1.3295	1.3419	1.29262	1.35656	1.3324
Brain prediction CNN7 for IC
	0.987686	0.999725	1.00127	0.997051	0.993308	0.999267	1.02004	1.04916	1.08101	1.08069	1.04677	1.03809	1.03152	1.04562	1.12098	1.16541	1.19851	1.20094	1.22792	1.3214	1.38214	1.44264	1.46118	1.49125	1.47876	1.42741	1.51752	1.54245	1.49779	1.49495	1.45129	1.4464	1.43585	1.38081	1.35335	1.30629	1.37003	1.35859	1.54578	1.7331	1.57937	1.49071	1.43019	1.3971	1.31441	1.30405	1.20017	1.20442	1.26355
	1.03822	1.05168	1.05888	1.06657	1.06407	1.06744	1.0935	1.1325	1.18056	1.22202	1.2352	1.26731	1.26862	1.31163	1.40534	1.44272	1.46306	1.48903	1.51935	1.63076	1.6911	1.74275	1.75657	1.77905	1.7492	1.68422	1.78663	1.83939	1.79916	1.84668	1.78913	1.7814	1.73603	1.65446	1.65898	1.61025	1.66406	1.67743	1.99545	2.29562	2.10097	1.88466	1.77912	1.6624	1.53421	1.49717	1.3593	1.403	1.48584
	1.03882	1.05229	1.05942	1.06753	1.06506	1.06858	1.09462	1.13359	1.181	1.22153	1.23414	1.26193	1.26834	1.31181	1.40484	1.44178	1.46007	1.48492	1.51767	1.62676	1.68929	1.74049	1.75659	1.77917	1.74641	1.684	1.78027	1.84018	1.80158	1.8473	1.79166	1.77683	1.73201	1.65768	1.65608	1.60641	1.66944	1.67498	1.99935	2.30284	2.10995	1.89387	1.79384	1.6728	1.54934	1.51188	1.37985	1.41667	1.49558
[truncated: 51 more columns]

## Sheet: Extended Figure 5a
AN
1.14941	1.14752	1.14774	1.15404	1.14739	1.15181	1.15895	1.17382	1.17894	1.17549	1.18211	1.19012	1.2115	1.21804	1.2325	1.24563	1.24884	1.26999	1.28849	1.31991	1.34775	1.36764	1.38041	1.38655	1.38962	1.41198	1.4388	1.43129	1.40321	1.39745	1.3954	1.3805	1.37472	1.37059	1.36483	1.37322	1.42386	1.41382	1.4172	1.4655	1.48691	1.54147	1.61346	1.67814	1.71205	1.7292	1.71637	1.83286	1.71818	1.46805
1.16078	1.15641	1.16011	1.16468	1.1564	1.16145	1.16955	1.18297	1.186	1.18299	1.1923	1.19857	1.21654	1.22601	1.23925	1.25538	1.25802	1.28043	1.29895	1.33103	1.35781	1.37923	1.3962	1.40422	1.40677	1.43392	1.45866	1.44318	1.41729	1.41489	1.41212	1.39723	1.38844	1.37893	1.37759	1.38616	1.43406	1.42372	1.42411	1.48006	1.50262	1.56106	1.6419	1.71938	1.75025	1.78693	1.77883	1.87769	1.77042	1.48265
1.17218	1.16589	1.16157	1.17005	1.1578	1.16183	1.16914	1.18472	1.18569	1.18735	1.19431	1.20376	1.22023	1.23123	1.24162	1.25727	1.25958	1.28289	1.29912	1.32906	1.36116	1.38219	1.4003	1.40519	1.40611	1.42922	1.45474	1.4361	1.41433	1.41169	1.40618	1.39046	1.38501	1.37595	1.37369	1.37478	1.42657	1.42364	1.42596	1.46364	1.49366	1.55494	1.64847	1.72417	1.76506	1.78194	1.79506	1.88319	1.79634	1.49119
1.16386	1.15184	1.15264	1.15442	1.14771	1.1495	1.15972	1.17341	1.17832	1.17962	1.18827	1.19481	1.21054	1.2205	1.23335	1.24894	1.25427	1.27526	1.2918	1.32164	1.35042	1.37224	1.39048	1.39638	1.38953	1.4083	1.4308	1.41051	1.38979	1.38641	1.38254	1.37255	1.36618	1.35386	1.34739	1.34811	1.39575	1.3959	1.39893	1.43335	1.46264	1.53611	1.62084	1.70044	1.72656	1.7538	1.79386	1.84765	1.7811	1.48177
1.14226	1.13868	1.13045	1.1431	1.13298	1.13703	1.13977	1.1566	1.16651	1.17001	1.17656	1.18243	1.19891	1.20543	1.2177	1.23518	1.24103	1.26221	1.27712	1.30683	1.33435	1.3525	1.36895	1.37112	1.36511	1.38408	1.40121	1.38548	1.36453	1.35876	1.35458	1.34298	1.32702	1.31538	1.31264	1.30378	1.35019	1.34721	1.34885	1.38507	1.41623	1.48209	1.57347	1.62913	1.65763	1.69613	1.73123	1.79602	1.70694	1.44465
1.11329	1.11019	1.10745	1.12112	1.11194	1.12027	1.12089	1.13446	1.14038	1.14977	1.15425	1.16281	1.18045	1.18653	1.2001	1.2159	1.22371	1.24356	1.25677	1.28549	1.31001	1.32794	1.34598	1.34324	1.33534	1.35638	1.36742	1.35885	1.33612	1.32533	1.3279	1.31956	1.29998	1.27909	1.27445	1.2631	1.29943	1.30325	1.30105	1.33706	1.36679	1.43024	1.52673	1.56106	1.57279	1.62477	1.6669	1.69479	1.61945	1.39154
1.08914	1.08497	1.08576	1.09594	1.09473	1.09878	1.09989	1.11408	1.12293	1.12961	1.13481	1.14249	1.15753	1.16522	1.17869	1.19415	1.19982	1.21661	1.2337	1.26059	1.2799	1.30007	1.31632	1.30957	1.30125	1.31289	1.33344	1.32846	1.3098	1.29773	1.29998	1.28258	1.25577	1.23636	1.23276	1.23196	1.26252	1.25843	1.256	1.28017	1.31036	1.37447	1.46653	1.48731	1.47549	1.53958	1.54763	1.61755	1.5317	1.33544
1.0786	1.07435	1.07727	1.08956	1.08231	1.0865	1.08374	1.10172	1.10941	1.11728	1.12088	1.1285	1.14554	1.15174	1.16485	1.18313	1.18572	1.20395	1.22056	1.24666	1.26604	1.2878	1.30103	1.29128	1.28356	1.29436	1.31662	1.31269	1.29734	1.28383	1.28646	1.2697	1.2474	1.22445	1.22151	1.20779	1.24154	1.23176	1.21839	1.25258	1.27621	1.35156	1.42997	1.4391	1.43708	1.4705	1.47771	1.57469	1.47021	1.2869
1.07402	1.06602	1.06673	1.0783	1.07503	1.08055	1.08135	1.09561	1.1052	1.11297	1.11334	1.12218	1.14086	1.14442	1.15731	1.17342	1.17858	1.20271	1.22314	1.24904	1.26633	1.28193	1.29247	1.28744	1.27912	1.29266	1.30374	1.30123	1.28281	1.28088	1.28594	1.26636	1.2316	1.21771	1.20712	1.20257	1.23223	1.21785	1.21715	1.2395	1.28178	1.32981	1.41244	1.41332	1.41542	1.42287	1.46626	1.5108	1.43995	1.26847
1.07093	1.07102	1.06574	1.08227	1.07743	1.08416	1.08217	1.09577	1.10313	1.11541	1.11633	1.12482	1.13829	1.14388	1.16178	1.17802	1.174	1.19752	1.22117	1.24634	1.26748	1.28497	1.29538	1.28926	1.27772	1.29182	1.30356	1.297	1.28486	1.27703	1.27987	1.26387	1.23074	1.21451	1.20959	1.1944	1.22546	1.21378	1.22085	1.24649	1.26925	1.32932	1.40949	1.40269	1.3806	1.4056	1.4184	1.47929	1.41955	1.26051
1.0949	1.09327	1.09071	1.10392	1.10126	1.10835	1.10201	1.11879	1.12264	1.13608	1.13858	1.14929	1.16021	1.16867	1.18302	1.19695	1.19987	1.21967	1.23907	1.26325	1.2865	1.30479	1.31416	1.31383	1.30416	1.32807	1.34198	1.33197	1.30916	1.29903	1.30324	1.29246	1.26707	1.24196	1.2369	1.22524	1.25806	1.23737	1.23825	1.28278	1.31081	1.36921	1.44836	1.48548	1.49236	1.50811	1.55895	1.62288	1.5091	1.31629
1.11101	1.10572	1.1084	1.11522	1.11118	1.11799	1.12471	1.13886	1.14145	1.14771	1.14696	1.15985	1.1717	1.17968	1.19039	1.20531	1.20947	1.22788	1.24641	1.27204	1.29682	1.31597	1.32608	1.32251	1.32147	1.34412	1.36032	1.34593	1.32711	1.32196	1.32185	1.30766	1.28969	1.26694	1.25815	1.24883	1.27923	1.27477	1.26244	1.3061	1.33147	1.40434	1.48956	1.53603	1.54025	1.58466	1.61982	1.69448	1.60297	1.36315
0.974376	0.972296	0.968404	0.976138	0.973841	0.980221	0.985635	1.0014	1.00866	1.02032	1.02927	1.03974	1.0538	1.0626	1.0777	1.09881	1.11155	1.13009	1.15844	1.18064	1.20567	1.21197	1.21866	1.2073	1.19792	1.20333	1.21177	1.19127	1.15825	1.14467	1.1501	1.12647	1.10083	1.08941	1.08385	1.0701	1.10487	1.09958	1.1011	1.13193	1.19143	1.24493	1.30054	1.32715	1.30733	1.31478	1.3432	1.44061	1.34503	1.12707
1.03092	1.02414	1.02132	1.03199	1.03072	1.03708	1.04339	1.05628	1.06595	1.07177	1.0754	1.08112	1.09549	1.10631	1.11823	1.1374	1.14481	1.16564	1.19397	1.21695	1.23308	1.2396	1.25212	1.24832	1.23961	1.25728	1.2682	1.25314	1.22169	1.21113	1.21551	1.19127	1.16466	1.14742	1.14689	1.12828	1.16636	1.15541	1.15306	1.17996	1.21656	1.2786	1.36301	1.39123	1.38544	1.41759	1.47088	1.48949	1.43936	1.21785
IC
1.15375	1.17743	1.19418	1.22034	1.21997	1.22731	1.2612	1.32944	1.4288	1.55606	1.67673	1.82476	1.89476	1.99079	2.12429	2.15267	2.16906	2.19364	2.30787	2.38126	2.41718	2.43148	2.38261	2.36366	2.29964	2.2981	2.40983	2.52232	2.52086	2.65178	2.6936	2.55214	2.36945	2.16372	2.15147	2.21138	2.24279	2.21126	2.66358	3.15544	2.8831	2.67783	2.51799	2.30582	2.17386	2.09457	1.94918	1.99847	2.05337	2.69575
1.16038	1.18612	1.20378	1.22727	1.22671	1.23484	1.26917	1.33615	1.44218	1.56879	1.67346	1.83148	1.93027	2.02032	2.12601	2.17356	2.19348	2.20709	2.32355	2.38234	2.43045	2.43855	2.36462	2.34804	2.28051	2.28943	2.42392	2.5349	2.55521	2.66303	2.71144	2.5717	2.363	2.16893	2.14809	2.20888	2.25399	2.23662	2.69063	3.15978	2.95676	2.72567	2.54662	2.36179	2.20609	2.13494	2.00552	2.03266	2.07908	2.76901
1.17871	1.19755	1.21121	1.23075	1.2243	1.23552	1.27148	1.33651	1.44282	1.5744	1.6993	1.84363	1.94045	2.04897	2.15502	2.22313	2.22927	2.25603	2.35095	2.41817	2.44374	2.44493	2.40368	2.35738	2.31309	2.28829	2.41647	2.4905	2.4953	2.60597	2.66378	2.55427	2.33762	2.14541	2.14802	2.2095	2.29839	2.28854	2.73942	3.275	3.04668	2.81848	2.61797	2.47049	2.27211	2.17264	2.04335	2.06721	2.13466	2.85174
1.16417	1.17962	1.19144	1.209	1.20525	1.21178	1.24346	1.30863	1.41363	1.53118	1.65228	1.80357	1.90354	2.01039	2.11955	2.16421	2.18131	2.18862	2.32536	2.37368	2.39266	2.40158	2.33985	2.30486	2.25109	2.22355	2.33052	2.39185	2.42243	2.52165	2.56852	2.4623	2.26175	2.09337	2.10063	2.16262	2.24695	2.22281	2.65605	3.17967	2.95652	2.7479	2.62011	2.41041	2.21732	2.16241	2.00504	2.01437	2.12055	2.85908
1.11575	1.13365	1.1427	1.16318	1.16707	1.17507	1.19906	1.25426	1.35486	1.463	1.57736	1.74185	1.8442	1.94421	2.04361	2.09504	2.10764	2.11181	2.24389	2.30466	2.29718	2.28194	2.24154	2.20058	2.16744	2.11521	2.20021	2.27469	2.30232	2.38908	2.41792	2.33863	2.16615	1.99829	1.99276	2.05271	2.14122	2.12614	2.53769	2.96451	2.79085	2.62764	2.43951	2.27167	2.07164	2.06534	1.93907	1.95068	1.99731	2.64868
1.08297	1.09524	1.10522	1.12218	1.13054	1.14131	1.16078	1.21093	1.3048	1.40937	1.51659	1.67073	1.76427	1.85734	1.93416	1.98982	1.99964	2.04569	2.14605	2.20255	2.17214	2.21231	2.15564	2.08003	2.02826	2.00727	2.07897	2.14175	2.17108	2.22227	2.28242	2.21568	2.04408	1.87902	1.89329	1.94993	2.00604	2.01596	2.4241	2.72394	2.59145	2.47405	2.33235	2.12522	1.9741	1.9654	1.84466	1.84898	1.92028	2.50968
1.0432	1.06256	1.06739	1.08649	1.09211	1.10773	1.12254	1.17272	1.26141	1.35639	1.45789	1.59621	1.68118	1.76337	1.84502	1.89863	1.91817	1.97658	2.07622	2.11431	2.05592	2.06075	2.04088	1.99318	1.91633	1.88978	1.95739	2.01735	2.02314	2.12824	2.13881	2.06133	1.91237	1.78558	1.77939	1.83533	1.88185	1.87378	2.26371	2.54489	2.4421	2.2229	2.12564	1.97155	1.8111	1.85884	1.72769	1.7667	1.78995	2.23945
1.03248	1.04441	1.0552	1.0725	1.07367	1.07977	1.09944	1.14528	1.228	1.31707	1.41611	1.54214	1.6233	1.72779	1.79876	1.8336	1.84422	1.91636	2.01397	2.03927	2.0232	2.01706	1.98621	1.92376	1.85669	1.80874	1.8905	1.95647	1.97339	2.03673	2.01835	1.95793	1.8345	1.72782	1.71145	1.769	1.80721	1.78352	2.13757	2.40998	2.30925	2.09658	2.07287	1.83249	1.72894	1.72504	1.66797	1.67998	1.68689	2.22194
1.01997	1.02872	1.03583	1.05086	1.05408	1.0702	1.09274	1.13854	1.21329	1.31344	1.41257	1.53912	1.60719	1.68978	1.7764	1.81252	1.82255	1.90422	1.99152	2.0013	1.98005	1.96652	1.95222	1.89671	1.80217	1.7885	1.84018	1.89021	1.9393	1.98065	1.97793	1.94996	1.82683	1.70139	1.71148	1.76259	1.77319	1.77026	2.12146	2.40124	2.23679	2.16023	2.01861	1.81603	1.73128	1.7266	1.64464	1.64017	1.66126	2.1958
1.01436	1.03284	1.03556	1.05521	1.05742	1.06497	1.08796	1.1323	1.22013	1.30964	1.40814	1.54591	1.60681	1.69288	1.75547	1.82606	1.8487	1.90853	1.97872	2.00043	1.97206	1.99838	1.92803	1.89965	1.84262	1.79229	1.8565	1.89095	1.92841	1.98821	2.00519	1.96691	1.8331	1.70991	1.71542	1.74911	1.78931	1.78237	2.07456	2.44673	2.2838	2.10105	2.03215	1.80532	1.72939	1.72827	1.64337	1.65282	1.67777	2.15226
1.05582	1.06911	1.0722	1.08937	1.09325	1.10642	1.12075	1.17096	1.27161	1.3791	1.49072	1.6259	1.69661	1.78159	1.84657	1.92794	1.9513	1.97821	2.05353	2.12872	2.11438	2.12918	2.07139	2.01954	1.97584	1.94811	2.02841	2.08649	2.13222	2.22216	2.25727	2.17946	1.97958	1.83172	1.83055	1.84367	1.88983	1.90258	2.25779	2.59713	2.48464	2.33932	2.2525	1.99069	1.86825	1.85009	1.76862	1.75055	1.75894	2.40136
1.07868	1.08901	1.10001	1.11237	1.1179	1.12525	1.15304	1.20607	1.29698	1.41863	1.53376	1.67151	1.758	1.84794	1.93789	1.99887	2.01492	2.02329	2.12126	2.18926	2.1887	2.20618	2.15967	2.11121	2.07059	2.05816	2.14715	2.18787	2.2379	2.32378	2.34028	2.26525	2.07373	1.91169	1.90247	1.95041	2.02064	2.01775	2.34004	2.76554	2.68628	2.50165	2.38083	2.18108	2.00734	1.95658	1.83315	1.83215	1.89756	2.5566
0.939743	0.945779	0.960237	0.971347	0.971395	0.982092	1.00238	1.04673	1.11414	1.21988	1.29431	1.38026	1.4345	1.49646	1.56132	1.57804	1.60487	1.70059	1.76895	1.8103	1.78189	1.77168	1.77193	1.74085	1.70227	1.67136	1.75362	1.74158	1.75715	1.8186	1.8892	1.82989	1.70175	1.62177	1.6006	1.6272	1.6668	1.63167	1.95243	2.25884	2.09295	1.98539	1.85542	1.71526	1.65302	1.59345	1.48821	1.51	1.51333	2.15908
0.980084	0.986809	1.00055	1.00556	1.00948	1.02148	1.05035	1.09194	1.16776	1.26529	1.34456	1.45168	1.5031	1.54895	1.64964	1.69831	1.71504	1.79283	1.89671	1.90126	1.8817	1.88742	1.8529	1.84879	1.80654	1.79498	1.89166	1.91903	1.90893	1.92796	1.97434	1.91391	1.78106	1.65858	1.64724	1.69629	1.75267	1.73076	2.08128	2.39781	2.19456	2.07005	1.97822	1.79327	1.73025	1.67267	1.56808	1.60344	1.6135	2.22216
HG
1.117	1.0158	1.00425	1.00185	1.03608	1.02705	0.980349	1.01855	1.04195	1.14151	1.18105	1.18498	1.03093	0.969216	1.16473	1.09849	1.00452	0.982018	1.07939	1.05356	1.04172	1.03252	1.0283	1.10947	1.0617	1.29249	1.13292	1.00192	1.04378	1.22287	1.02596	1.155	0.956601	0.963933	0.687775	0.635237	0.596295	0.746358	0.643826	0.757298	0.660946	0.669215	0.643405	0.694424	0.765149	0.640699	0.625554	0.712187	1.05477	0.927793
1.13746	1.04703	1.04371	1.04373	1.09375	1.10285	1.03091	1.08157	1.10416	1.14291	1.16919	1.195	1.05338	1.02154	1.17039	1.11745	1.01901	0.998705	1.07475	1.07475	1.25061	1.15225	1.06718	1.1136	1.11734	1.38895	1.2181	1.19402	1.05885	1.22694	1.08404	1.17925	1.00262	1.00518	0.678624	0.665526	0.597302	0.753222	0.65651	0.769831	0.697182	0.706282	0.687174	0.727689	0.778624	0.679108	0.635912	0.758384	1.07571	0.987746
1.16457	1.09344	1.09789	1.07252	1.21107	1.17118	1.13699	1.10918	1.12242	1.15079	1.26579	1.24091	1.07857	1.06933	1.1891	1.1291	1.04983	1.01946	1.09862	1.11132	1.24465	1.18396	1.08036	1.13376	1.15027	1.41943	1.21503	1.20448	1.06584	1.24457	1.12637	1.19108	1.00553	0.964277	0.675363	0.681699	0.604509	0.752287	0.637453	0.781292	0.714237	0.720019	0.71615	0.751935	0.771686	0.691614	0.65545	0.781702	1.1277	1.04498
1.1574	1.05073	1.08458	1.08848	1.24134	1.18483	1.15306	1.10759	1.13543	1.1388	1.19456	1.22337	1.0804	1.06425	1.1674	1.14252	1.04669	1.02309	1.08982	1.10535	1.26985	1.1808	1.11421	1.12852	1.14537	1.38016	1.20958	1.2064	1.07767	1.21774	1.14235	1.18463	1.08079	0.962116	0.658585	0.66147	0.602458	0.752545	0.646265	0.792788	0.70861	0.720851	0.710808	0.755146	0.783475	0.709493	0.669563	0.773001	1.12706	1.01777
1.15128	0.982593	1.07554	1.09122	1.25093	1.21621	1.14704	1.11211	1.14418	1.11447	1.02367	1.19467	1.06705	1.04779	1.15063	1.12487	1.0467	1.01508	1.06711	1.06738	1.30852	1.20774	1.13747	1.1053	1.142	1.46772	1.24925	1.22235	1.10415	1.22912	1.11785	1.16468	1.13156	1.00991	0.657893	0.666333	0.596189	0.767696	0.649322	0.789128	0.685804	0.714364	0.702349	0.756283	0.813211	0.731002	0.677931	0.774224	1.13275	1.05705
1.13913	0.95974	1.06838	1.08465	1.26127	1.21514	1.15356	1.10832	1.1431	1.08176	0.987215	1.21167	1.05928	1.0098	1.15505	1.13149	1.04307	0.999058	1.05963	1.07329	1.29781	1.19804	1.12375	1.10073	1.12087	1.47202	1.28845	1.20766	1.08049	1.20608	1.1131	1.17417	1.14775	1.0112	0.648096	0.672659	0.594137	0.765003	0.636644	0.797587	0.671954	0.701698	0.700527	0.749518	0.815322	0.724676	0.669672	0.772074	1.14014	1.03154
1.11274	0.929562	1.04824	1.07315	1.24356	1.21638	1.12301	1.09891	1.13622	1.0474	0.924615	1.18497	1.05262	0.99847	1.1188	1.0953	1.03137	1.01226	1.04579	1.05732	1.28634	1.18438	1.10169	1.08437	1.10568	1.47615	1.29764	1.19781	1.07518	1.16621	1.09487	1.16741	1.15219	1.01905	0.641334	0.662328	0.58701	0.761819	0.617226	0.781028	0.643276	0.693689	0.697303	0.729304	0.819844	0.733516	0.667755	0.763154	1.1135	1.03542
1.10218	0.897525	1.03771	1.06547	1.23088	1.19659	1.10287	1.08512	1.13642	1.01912	0.90852	1.19063	1.04542	0.973199	1.12909	1.09948	1.0256	0.991455	1.02965	1.04883	1.27793	1.18087	1.08781	1.07481	1.07949	1.51672	1.30065	1.18214	1.081	1.14561	1.09788	1.11894	1.13938	1.01629	0.626468	0.641281	0.566607	0.756554	0.616698	0.758964	0.633873	0.70035	0.69342	0.722189	0.816877	0.734233	0.671137	0.76044	1.09787	1.04434
1.11354	0.901909	1.02424	1.05947	1.22381	1.166	1.06854	1.07562	1.10888	1.01399	0.913195	1.17618	1.03249	0.943582	1.12138	1.08707	1.02383	0.991277	1.02071	1.0465	1.30415	1.19076	1.10098	1.06877	1.07445	1.54355	1.30169	1.18174	1.07281	1.1294	1.08456	1.14595	1.13131	1.0132	0.619478	0.644985	0.555111	0.751725	0.597174	0.766122	0.626783	0.699583	0.680167	0.715389	0.817574	0.729941	0.668799	0.759186	1.07978	1.034
1.11425	0.900192	1.03172	1.05316	1.19761	1.16403	1.06972	1.06974	1.10381	1.03136	0.915921	1.16679	1.04037	0.940794	1.13149	1.09862	1.0365	1.00483	1.03193	1.05962	1.3065	1.20082	1.09435	1.08591	1.07821	1.52632	1.29519	1.19162	1.0646	1.09372	1.09459	1.14288	1.12234	1.0035	0.626391	0.658581	0.574552	0.761203	0.631436	0.780011	0.641207	0.709669	0.689442	0.725219	0.812628	0.716121	0.663377	0.765375	1.07558	1.02671
1.12851	0.901789	1.06327	1.07074	1.22154	1.20286	1.13798	1.08441	1.11895	1.07006	0.988338	1.1842	1.05041	0.984641	1.13738	1.10187	1.03255	0.995392	1.03243	1.04399	1.29942	1.18762	1.10912	1.07763	1.11325	1.53122	1.22136	1.18747	1.06742	1.19524	1.11763	1.15974	1.08964	0.987359	0.649952	0.660694	0.576207	0.761461	0.626051	0.760522	0.671916	0.706933	0.709255	0.748697	0.805362	0.712698	0.660828	0.739618	1.09553	1.03158
1.14553	0.917971	1.06365	1.05811	1.17714	1.17	1.1066	1.08825	1.11718	1.09976	1.02622	1.18288	1.04654	1.00434	1.1381	1.10061	1.03553	0.990965	1.06483	1.05649	1.28965	1.17817	1.10276	1.10544	1.12306	1.47807	1.20412	1.17614	1.05997	1.20091	1.06415	1.1597	1.02553	0.965566	0.653449	0.646149	0.567091	0.762783	0.638914	0.766865	0.682311	0.713491	0.70535	0.762805	0.783877	0.70363	0.649174	0.769261	1.09971	1.01826
0.939929	0.753006	0.894477	0.915741	0.933656	0.968273	0.886498	0.937616	0.944131	0.7933	0.783206	0.984113	0.913474	0.783001	0.920577	0.950565	0.904594	0.884769	0.895996	0.913118	1.021	0.959028	0.911335	0.8874	0.925235	1.01929	0.971887	0.935258	0.838144	0.841071	0.830696	0.823185	0.928225	0.93059	0.441954	0.509135	0.422704	0.636169	0.532244	0.700585	0.591057	0.611763	0.595856	0.615715	0.737632	0.653188	0.634646	0.671292	0.861149	0.877926
0.987246	0.770747	0.915662	0.938119	0.967932	0.969898	0.891033	0.960341	0.982234	0.866251	0.832601	1.0415	0.957957	0.807303	0.984085	1.00914	0.93708	0.887201	0.912521	0.949193	1.04319	1.01625	0.948339	0.94125	0.970597	1.1498	0.974242	0.941882	0.874703	0.89961	0.889331	0.927394	0.875427	0.943635	0.47463	0.507555	0.451872	0.666387	0.568011	0.698966	0.60771	0.652067	0.599249	0.626163	0.738014	0.624801	0.622822	0.706074	0.879467	0.868423
STG
1.03862	1.06824	1.00937	0.99245	1.00329	1.00595	1.04617	1.06177	0.959184	1.14395	1.07541	0.973563	1.20689	1.03057	1.00098	1.05782	1.02166	1.08929	1.08329	1.13201	1.08381	1.03437	1.07926	1.01414	1.01415	1.02815	1.02738	1.06257	1.02896	1.11785	1.12935	1.06018	1.01322	1.11466	1.05078	1.1969	1.03107	1.0207	0.955924	0.950523	1.04865	1.0123	1.03706	0.967786	1.2044	1.03841	1.31896	1.04646	0.887352	1.02265
1.09142	1.10771	1.07075	1.05095	1.06106	1.08194	1.08932	1.16088	0.976038	1.18204	1.13362	1.00068	1.25117	1.08248	1.04338	1.07452	1.07581	1.15624	1.15912	1.15089	1.136	1.11533	1.10016	1.06095	1.0597	1.08403	1.06517	1.11714	1.07445	1.15592	1.1645	1.08719	1.11902	1.1602	1.12363	1.23948	1.08158	1.07866	1.00897	0.990357	1.10923	1.08156	1.05837	1.06587	1.27187	1.08614	1.38776	1.22498	1.08102	1.05569
1.09953	1.206	1.12871	1.10151	1.12133	1.12711	1.10229	1.21452	1.05639	1.20399	1.19345	1.08395	1.26042	1.11855	1.05977	1.09299	1.10435	1.19887	1.22171	1.1807	1.17035	1.14848	1.13272	1.09321	1.08815	1.12137	1.08422	1.13169	1.09777	1.17945	1.19325	1.10908	1.0713	1.21202	1.16695	1.27143	1.11705	1.14677	1.03915	1.02239	1.13105	1.12784	1.07062	1.09739	1.37144	1.16626	1.471	1.14704	1.10999	1.06114
1.14061	1.2278	1.13595	1.13119	1.13502	1.13903	1.13139	1.22466	1.06433	1.21683	1.19926	1.09083	1.26598	1.12287	1.07029	1.09905	1.10118	1.21489	1.23374	1.19289	1.18774	1.1797	1.12912	1.11967	1.08893	1.15334	1.08923	1.13674	1.12242	1.20369	1.21	1.12671	1.07913	1.21087	1.18177	1.2899	1.12801	1.16684	1.07384	1.04535	1.15766	1.16666	1.10064	1.10704	1.26465	1.19292	1.4935	1.20585	1.11683	1.07412
1.17702	1.29743	1.13388	1.13651	1.13525	1.13809	1.11645	1.24244	1.07102	1.18737	1.20176	1.10224	1.2694	1.12763	1.08355	1.10609	1.08981	1.2298	1.25979	1.19769	1.17738	1.19392	1.131	1.10696	1.07407	1.15582	1.08937	1.14494	1.08275	1.21759	1.21251	1.11334	1.11137	1.23566	1.19244	1.29596	1.1734	1.17942	1.0973	1.07321	1.14886	1.15011	1.11995	1.1222	1.12511	1.19193	1.52907	1.20003	1.11395	1.08508
1.21329	1.34194	1.12097	1.11874	1.11928	1.12228	1.11525	1.23676	1.06883	1.13734	1.19855	1.0902	1.27254	1.13367	1.08028	1.10244	1.09	1.20282	1.25085	1.19661	1.18096	1.2128	1.14759	1.10413	1.07382	1.15571	1.0946	1.13611	1.0931	1.22083	1.19984	1.11219	1.11488	1.24711	1.2094	1.29227	1.21661	1.16876	1.12367	1.10474	1.16489	1.18181	1.12938	1.13115	1.06621	1.24345	1.54269	1.21461	1.10983	1.09913
1.23672	1.3878	1.14859	1.14268	1.15193	1.14944	1.13201	1.24256	1.11024	1.09541	1.18518	1.07974	1.2461	1.10778	1.0706	1.09383	1.09261	1.17813	1.21544	1.19182	1.17998	1.19193	1.10983	1.09038	1.05611	1.17067	1.0772	1.12646	1.09674	1.20645	1.18981	1.09546	1.11999	1.23995	1.19544	1.2884	1.20654	1.16488	1.13152	1.11382	1.18822	1.19038	1.19245	1.12711	0.956885	1.23505	1.62636	1.26621	1.11112	1.13018
1.26501	1.38372	1.15052	1.1437	1.15311	1.1532	1.11921	1.24759	1.09368	1.09283	1.17721	1.07111	1.26443	1.10761	1.07013	1.0901	1.10291	1.18795	1.19898	1.18383	1.17855	1.19093	1.12954	1.06709	1.05358	1.16299	1.08105	1.11772	1.08984	1.21039	1.16994	1.0816	1.10507	1.22499	1.17551	1.27161	1.22855	1.16589	1.10823	1.12018	1.18725	1.19759	1.22266	1.11645	0.886863	1.20609	1.70499	1.30015	1.10896	1.14337
1.27887	1.4371	1.14532	1.133	1.14569	1.14513	1.11761	1.23432	1.10011	1.09415	1.14981	1.07202	1.24973	1.09754	1.06646	1.08978	1.11712	1.17936	1.1735	1.1605	1.14737	1.17972	1.10924	1.06915	1.06297	1.14179	1.0908	1.10603	1.09473	1.1766	1.15216	1.08352	1.07267	1.21594	1.16537	1.25307	1.21618	1.14215	1.09225	1.11919	1.18251	1.17559	1.23455	1.1175	0.916479	1.19255	1.67986	1.29821	1.11511	1.15955
1.27936	1.39917	1.14635	1.13555	1.1461	1.14465	1.12792	1.24017	1.09304	1.10405	1.15992	1.06187	1.25523	1.0993	1.0761	1.08663	1.0843	1.17661	1.16984	1.17015	1.14705	1.18179	1.11878	1.07628	1.07152	1.1523	1.09373	1.10749	1.09697	1.18839	1.15634	1.08035	1.05568	1.21515	1.16692	1.25477	1.2027	1.13883	1.08447	1.10648	1.17423	1.17769	1.26512	1.12012	0.937978	1.19699	1.66504	1.34253	1.11187	1.17371
1.24689	1.38497	1.12226	1.13816	1.12482	1.12279	1.10877	1.23911	1.07394	1.1176	1.19625	1.0773	1.23634	1.12316	1.06966	1.09488	1.08779	1.19729	1.22769	1.17812	1.18482	1.19848	1.13525	1.07335	1.07811	1.1608	1.08687	1.11815	1.11176	1.22132	1.19123	1.0958	1.09541	1.23166	1.19418	1.27706	1.22116	1.14337	1.08104	1.07592	1.147	1.19449	1.24281	1.11063	0.969077	1.21941	1.61265	1.31179	1.10028	1.14593
1.19886	1.2997	1.11693	1.11958	1.11872	1.11421	1.07664	1.2328	1.03735	1.08371	1.18417	1.05805	1.22612	1.10354	1.05797	1.08077	1.07945	1.19298	1.19659	1.17139	1.16905	1.16835	1.13322	1.08819	1.05926	1.13396	1.08016	1.12586	1.09174	1.21315	1.2051	1.1001	1.02478	1.21135	1.17693	1.26099	1.16111	1.12576	1.03843	1.06032	1.11622	1.15048	1.13898	1.08684	1.00232	1.19007	1.53176	1.22855	1.07788	1.08077
0.997242	0.967245	1.01357	0.984433	1.00919	1.00197	1.02654	1.04861	0.957505	0.875298	1.02786	0.917573	0.995975	0.991002	0.913882	0.939286	0.93537	1.01528	1.01165	1.02529	1.03547	0.949394	0.926574	0.928438	0.956168	0.946869	0.920594	0.954462	0.986426	1.02709	0.947316	0.940943	0.879221	1.08557	1.02566	0.956815	1.0222	0.937191	0.864198	0.963938	0.982557	0.930144	0.945272	0.975888	0.641014	0.957264	1.13895	1.0044	0.933796	0.906527
1.0283	1.04051	1.00132	0.970219	0.998264	0.989859	1.00559	1.07414	0.950589	0.855348	1.01486	0.946538	1.0602	1.00598	0.950049	0.956354	0.96316	1.03438	1.03956	1.0555	1.06392	0.995329	1.00912	0.976862	0.977499	0.965542	0.962555	0.984707	0.965927	1.05909	1.00656	0.980296	0.939345	1.09771	1.05055	1.01932	1.03909	0.962974	0.912357	0.955446	1.02284	1.02904	0.954577	1.00283	0.730901	0.971328	1.16493	1.0795	0.948802	0.947528
[truncated: 94 more columns]

## Sheet: Extended Figure 5b
AN
1.15004	1.14774	1.14651	1.15437	1.14826	1.15193	1.15855	1.17421	1.17797	1.1752	1.18194	1.19038	1.21022	1.21831	1.23296	1.24651	1.24879	1.27057	1.28892	1.32024	1.34854	1.36786	1.38079	1.38729	1.38988	1.41196	1.43934	1.43071	1.40307	1.39729	1.39561	1.3806	1.37458	1.37118	1.3656	1.37347	1.42388	1.4139	1.41783	1.46607	1.4874	1.53993	1.61403	1.67535	1.71297	1.73048	1.71957	1.83454	1.7159	1.46719
1.15678	1.15537	1.15397	1.16046	1.15219	1.15733	1.16643	1.17893	1.18279	1.18049	1.18793	1.19425	1.21405	1.22379	1.23722	1.2536	1.25713	1.27586	1.29395	1.32502	1.35461	1.37576	1.3922	1.4016	1.40555	1.43102	1.45399	1.43715	1.41319	1.41002	1.40473	1.3905	1.38139	1.37485	1.37367	1.37937	1.42979	1.4193	1.41967	1.47449	1.50094	1.55595	1.62825	1.70435	1.7358	1.76209	1.76599	1.86289	1.76144	1.47276
1.15827	1.15443	1.15218	1.16132	1.15292	1.15589	1.1588	1.17578	1.17778	1.17725	1.18555	1.19303	1.21141	1.22373	1.23407	1.24775	1.25174	1.27254	1.28714	1.31695	1.34957	1.37165	1.39212	1.39423	1.39515	1.41686	1.44074	1.42075	1.40248	1.40126	1.39301	1.37879	1.37169	1.36482	1.36284	1.36893	1.41995	1.41656	1.41064	1.45716	1.49248	1.5389	1.63606	1.71581	1.73861	1.74136	1.75251	1.86205	1.78121	1.47008
1.14843	1.14061	1.14014	1.14166	1.13798	1.14209	1.14887	1.16288	1.16665	1.17249	1.17916	1.18372	1.20032	1.21216	1.22486	1.24193	1.246	1.26665	1.28076	1.30762	1.33822	1.35862	1.37915	1.37882	1.37543	1.39482	1.41168	1.39299	1.37543	1.37043	1.36869	1.35868	1.35125	1.33787	1.33542	1.33464	1.37844	1.37448	1.37475	1.41656	1.44775	1.50951	1.59427	1.65359	1.67643	1.69056	1.71157	1.77837	1.72734	1.45743
1.12152	1.12314	1.11738	1.12865	1.11801	1.12212	1.12573	1.13997	1.14621	1.15473	1.16104	1.16765	1.1842	1.1903	1.20159	1.22336	1.22769	1.24678	1.26068	1.28611	1.31181	1.32849	1.3475	1.34535	1.34383	1.36189	1.3744	1.35564	1.34336	1.3353	1.33391	1.32853	1.31395	1.29775	1.29275	1.28419	1.32693	1.3257	1.32591	1.35735	1.39	1.4421	1.52948	1.58917	1.61711	1.6295	1.63588	1.71307	1.64452	1.41451
1.09267	1.08889	1.09249	1.10523	1.09895	1.10248	1.10183	1.11356	1.12131	1.13128	1.13789	1.14524	1.15729	1.1648	1.17804	1.19352	1.20088	1.22129	1.23541	1.26125	1.27795	1.29369	1.30801	1.30783	1.29693	1.31395	1.32567	1.31248	1.30295	1.29131	1.29505	1.28577	1.27076	1.24947	1.23918	1.23516	1.27038	1.27063	1.26468	1.29742	1.3195	1.36834	1.44085	1.47709	1.48175	1.50654	1.53335	1.58967	1.5113	1.33808
1.05372	1.06666	1.06282	1.07758	1.07432	1.0661	1.07732	1.08954	1.09489	1.10193	1.11093	1.11652	1.12708	1.13356	1.14652	1.16397	1.16755	1.18527	1.19931	1.22224	1.23819	1.24604	1.26048	1.2589	1.24858	1.25364	1.27146	1.26324	1.25909	1.24896	1.24942	1.23127	1.22272	1.19806	1.19037	1.18556	1.20603	1.19888	1.19856	1.21972	1.23724	1.28078	1.32806	1.35173	1.34961	1.36008	1.37369	1.43056	1.36311	1.24427
1.03931	1.04432	1.04652	1.0598	1.05141	1.04776	1.05234	1.06472	1.07063	1.07521	1.08694	1.0909	1.10474	1.10955	1.11908	1.13947	1.14446	1.16064	1.17876	1.20222	1.21311	1.22063	1.23309	1.22967	1.21666	1.21788	1.23362	1.22713	1.21604	1.20992	1.2113	1.18956	1.17947	1.16287	1.1475	1.14065	1.16307	1.15137	1.15152	1.18848	1.19645	1.21959	1.2549	1.25447	1.25337	1.29563	1.30536	1.3465	1.28264	1.19479
1.02189	1.01619	1.02225	1.03578	1.03075	1.03099	1.03534	1.04669	1.05033	1.05755	1.07006	1.07311	1.08966	1.08622	1.09911	1.11238	1.11833	1.13797	1.15058	1.17588	1.18629	1.19023	1.19449	1.18707	1.17677	1.18301	1.1932	1.18637	1.17606	1.17072	1.17305	1.15433	1.13744	1.12109	1.11472	1.11018	1.12933	1.11025	1.11202	1.14437	1.14863	1.14844	1.19312	1.16733	1.17666	1.18025	1.20923	1.25127	1.17716	1.13591
1.00271	0.996686	1.00071	1.01876	1.01506	1.01138	1.00933	1.01859	1.02429	1.03416	1.04663	1.05229	1.06153	1.06222	1.06879	1.08296	1.08758	1.11051	1.12636	1.13862	1.14505	1.14471	1.15258	1.13505	1.12785	1.1291	1.1296	1.13228	1.13606	1.13396	1.13876	1.11568	1.10238	1.08425	1.07463	1.06718	1.0762	1.06499	1.07269	1.09421	1.09479	1.09645	1.13745	1.09606	1.0656	1.09591	1.09127	1.16234	1.08581	1.04941
0.990616	0.980858	0.97765	0.990285	0.989124	0.987975	0.991785	1.00119	1.00145	1.01185	1.02788	1.03204	1.0399	1.0457	1.05143	1.0629	1.06343	1.08879	1.1035	1.11959	1.12663	1.12783	1.13231	1.11534	1.10878	1.10602	1.11306	1.1068	1.10195	1.09091	1.09843	1.08117	1.06864	1.05056	1.041	1.04638	1.05386	1.03835	1.04017	1.059	1.06797	1.07441	1.09411	1.05946	1.09079	1.0864	1.07198	1.17869	1.06923	1.03256
0.978964	0.975016	0.980783	0.988179	0.987706	0.981547	0.980496	0.997153	0.999275	1.00298	1.01159	1.01551	1.02395	1.02266	1.02916	1.04495	1.04743	1.06314	1.0745	1.08355	1.08454	1.08762	1.08988	1.07784	1.06809	1.06563	1.06481	1.05447	1.05404	1.04441	1.05603	1.03781	1.01098	1.00296	1.0072	1.00656	1.01059	0.990209	1.00644	1.02986	1.02035	1.01703	1.04724	1.03695	1.04166	1.05297	1.04906	1.11835	1.03457	0.999644
0.937514	0.931944	0.938403	0.946508	0.942233	0.940436	0.940061	0.946182	0.947445	0.956325	0.964247	0.962465	0.968012	0.970827	0.979996	0.98685	0.991276	1.00153	1.01859	1.02064	1.0218	1.02321	1.02311	0.999712	0.981807	0.973344	0.971552	0.956019	0.960829	0.960255	0.962971	0.945811	0.932544	0.927862	0.928739	0.923538	0.922759	0.90661	0.913347	0.939504	0.94421	0.943399	0.944264	0.92859	0.94756	0.93681	0.935924	0.978827	0.916526	0.887611
0.878095	0.888177	0.878418	0.890547	0.883849	0.874964	0.876595	0.896662	0.89872	0.906908	0.913685	0.912006	0.912768	0.923596	0.928738	0.936289	0.933949	0.943205	0.956566	0.955813	0.952598	0.953367	0.9501	0.931958	0.903716	0.890819	0.894348	0.880069	0.89531	0.889077	0.892761	0.879138	0.870797	0.858263	0.856451	0.853398	0.86289	0.83954	0.838531	0.849937	0.843024	0.841654	0.83065	0.815723	0.802351	0.786158	0.771812	0.826255	0.806086	0.776288
IC
1.15424	1.17702	1.19398	1.2205	1.22013	1.22739	1.26115	1.32926	1.42888	1.55617	1.67464	1.82514	1.89642	1.99313	2.12021	2.1544	2.16882	2.19061	2.31038	2.37801	2.41926	2.43516	2.38546	2.3673	2.29894	2.29779	2.41194	2.52317	2.52257	2.6497	2.69319	2.55074	2.36927	2.1629	2.152	2.21079	2.24373	2.21266	2.66378	3.15701	2.8856	2.67816	2.51946	2.30726	2.17606	2.10281	1.94882	1.99876	2.053	2.69959
1.15916	1.18492	1.20002	1.22304	1.21972	1.22749	1.26138	1.32345	1.42796	1.56275	1.66931	1.81793	1.91421	2.01148	2.1373	2.17844	2.19852	2.21821	2.32654	2.3823	2.43527	2.44147	2.37512	2.33582	2.27621	2.27854	2.40418	2.49201	2.52282	2.6509	2.66954	2.54265	2.36386	2.13685	2.14894	2.1864	2.24499	2.22708	2.70315	3.14347	2.99199	2.77196	2.57739	2.3908	2.23775	2.16916	2.03342	2.04595	2.09553	2.77107
1.16499	1.18415	1.19884	1.21713	1.21485	1.22293	1.25381	1.30925	1.41691	1.54794	1.66638	1.82094	1.91746	2.00368	2.13112	2.18523	2.19605	2.20811	2.30966	2.37844	2.40643	2.39825	2.36486	2.30811	2.25726	2.22956	2.34794	2.40863	2.43008	2.53506	2.59197	2.48914	2.2882	2.10498	2.11104	2.17997	2.23401	2.24733	2.69828	3.19393	2.98048	2.77621	2.63014	2.39107	2.20363	2.1317	1.98067	2.02351	2.09443	2.73887
1.13959	1.15839	1.16796	1.18636	1.18556	1.19263	1.21527	1.27058	1.37063	1.48935	1.61361	1.76779	1.86134	1.96652	2.08105	2.11497	2.14387	2.14294	2.23657	2.31967	2.32463	2.31424	2.28025	2.23065	2.1743	2.1375	2.22847	2.30175	2.33184	2.42674	2.45644	2.3532	2.20323	2.03662	2.04245	2.10754	2.16728	2.14802	2.57069	3.07883	2.85523	2.66541	2.53152	2.31932	2.11713	2.09559	1.93797	1.96255	2.04053	2.63158
1.09095	1.10905	1.11482	1.12936	1.13082	1.13938	1.16	1.21087	1.30775	1.41357	1.52588	1.68876	1.7829	1.8671	1.96612	2.02966	2.03834	2.07634	2.1698	2.21656	2.21201	2.22123	2.17475	2.12285	2.06189	2.0038	2.0968	2.16785	2.23349	2.31107	2.30682	2.22157	2.08855	1.9324	1.93804	1.99361	2.06099	2.04551	2.45641	2.86258	2.65917	2.50526	2.405	2.19916	2.00746	1.95652	1.85511	1.8816	1.92934	2.4328
1.05661	1.06484	1.06752	1.07957	1.08484	1.10292	1.12428	1.17186	1.25028	1.34892	1.45293	1.59014	1.68024	1.7543	1.83839	1.89746	1.90385	1.95025	2.04797	2.09081	2.07447	2.08094	2.02758	1.94151	1.89945	1.86215	1.96018	2.03209	2.04283	2.11626	2.11061	2.04446	1.9342	1.77221	1.78958	1.84528	1.89804	1.89285	2.24885	2.57155	2.3597	2.18077	2.15415	1.98705	1.88547	1.86064	1.74429	1.79054	1.78423	2.23346
1.01459	1.02278	1.0268	1.0428	1.05199	1.06358	1.08374	1.12416	1.19587	1.27866	1.36301	1.47991	1.54675	1.61721	1.69547	1.75972	1.77217	1.8255	1.90665	1.95392	1.9339	1.89886	1.84467	1.81511	1.76245	1.72536	1.77824	1.85178	1.87035	1.9171	1.9116	1.85211	1.74236	1.63516	1.65142	1.69147	1.70819	1.69997	2.02518	2.30589	2.13158	1.96408	1.90135	1.7701	1.69438	1.65497	1.58512	1.60894	1.59659	1.87279
0.99341	0.99033	0.98893	1.0134	1.02277	1.02996	1.05265	1.08808	1.1524	1.23022	1.29073	1.41128	1.46741	1.541	1.62889	1.64739	1.63973	1.71448	1.77428	1.83726	1.80555	1.72638	1.68139	1.65071	1.58177	1.57934	1.64252	1.71661	1.72086	1.77298	1.75393	1.72001	1.6171	1.53828	1.54977	1.59445	1.5957	1.54738	1.79571	2.04085	1.87788	1.76401	1.71687	1.57778	1.54231	1.51748	1.49009	1.45357	1.47586	1.8044
0.966975	0.966661	0.959242	0.984552	0.987824	0.997842	1.02164	1.06442	1.12119	1.18254	1.24073	1.33797	1.37763	1.45251	1.54861	1.57957	1.56567	1.62063	1.68574	1.69985	1.71153	1.6394	1.56568	1.55443	1.50665	1.48124	1.53241	1.61756	1.64889	1.65109	1.62911	1.60192	1.51303	1.43021	1.45912	1.48262	1.49601	1.4506	1.6851	1.87901	1.65324	1.60073	1.55388	1.40418	1.43785	1.46611	1.39317	1.37762	1.38148	1.70201
0.931503	0.932877	0.940821	0.956449	0.961806	0.979456	1.00279	1.03988	1.09862	1.14735	1.2135	1.28954	1.33887	1.39171	1.49456	1.50271	1.49466	1.53522	1.57153	1.59134	1.62068	1.54734	1.50997	1.47379	1.42389	1.37743	1.42988	1.49039	1.50393	1.51775	1.49209	1.51444	1.46226	1.3692	1.40541	1.43552	1.42228	1.38371	1.57196	1.78441	1.54981	1.46517	1.43281	1.3202	1.32426	1.346	1.3088	1.30812	1.24935	1.57486
0.928438	0.932017	0.935004	0.945797	0.949186	0.955878	0.979436	1.01473	1.06834	1.11859	1.15633	1.23818	1.27984	1.33857	1.40061	1.42314	1.41106	1.40354	1.48877	1.55883	1.5036	1.44794	1.33023	1.37528	1.33724	1.29177	1.3161	1.41656	1.39385	1.45748	1.44506	1.43093	1.35711	1.29254	1.33726	1.32585	1.32587	1.28344	1.43386	1.61938	1.40748	1.36569	1.27467	1.27277	1.27502	1.32687	1.28732	1.26297	1.20338	1.45303
0.914677	0.918212	0.923549	0.932708	0.948791	0.9559	0.972285	0.998167	1.0441	1.08353	1.1257	1.20084	1.22443	1.28001	1.32767	1.31512	1.2907	1.35419	1.40767	1.45323	1.39326	1.30727	1.26558	1.27786	1.21936	1.21107	1.28796	1.36915	1.39377	1.39756	1.37483	1.34678	1.28419	1.25523	1.2857	1.30975	1.30695	1.24399	1.4029	1.54418	1.30279	1.24406	1.29456	1.26011	1.22158	1.27313	1.22169	1.22624	1.17196	1.41062
0.878628	0.889578	0.898167	0.904493	0.91002	0.920497	0.938501	0.957945	0.985564	1.00861	1.03452	1.09055	1.09654	1.13196	1.16905	1.15216	1.1095	1.17384	1.22695	1.24727	1.22752	1.14363	1.08931	1.11663	1.08949	1.07482	1.13558	1.21076	1.20914	1.19774	1.17184	1.14187	1.1209	1.09176	1.1251	1.13245	1.12574	1.07352	1.19422	1.30026	1.09069	1.01332	1.09568	1.02684	1.08852	1.16592	1.11948	1.11218	1.06709	1.202
0.845583	0.860442	0.86246	0.864651	0.863752	0.863418	0.879315	0.890155	0.912808	0.92819	0.944513	0.978377	0.976484	1.00152	1.02576	1.00338	0.957151	1.03755	1.0254	1.06645	1.04321	0.975724	0.946841	0.95913	0.959888	0.961028	1.02357	1.05384	1.01828	1.04066	0.99373	0.971812	0.995612	0.976118	1.02367	1.03171	1.03419	0.954256	1.04888	1.1115	0.879065	0.786318	0.837446	0.901349	0.980691	1.01325	0.999332	0.939846	0.940832	0.991292
HG
1.117	1.0158	1.00425	1.00185	1.03608	1.02705	0.980349	1.01855	1.04195	1.14151	1.18105	1.18498	1.03093	0.969216	1.16473	1.09849	1.00452	0.982018	1.07939	1.05356	1.04172	1.03252	1.0283	1.10947	1.0617	1.29249	1.13292	1.00192	1.04378	1.22287	1.02596	1.155	0.956601	0.963933	0.687775	0.635237	0.596295	0.746358	0.643826	0.757298	0.660946	0.669215	0.643405	0.694424	0.765149	0.640699	0.625554	0.712187	1.05477	0.927793
1.14016	1.0501	1.05237	1.04957	1.10627	1.11314	1.04576	1.08801	1.10895	1.14361	1.15067	1.18846	1.05942	1.02178	1.16189	1.11264	1.02253	1.00269	1.07577	1.08133	1.26354	1.15589	1.06267	1.11369	1.1254	1.39432	1.2428	1.19422	1.04851	1.22544	1.08954	1.16731	1.00893	1.0207	0.672317	0.674592	0.591535	0.751481	0.654008	0.778374	0.683297	0.707864	0.692722	0.73267	0.788536	0.685251	0.649234	0.766721	1.08549	0.996375
1.15543	1.07042	1.08734	1.07538	1.2037	1.16798	1.13782	1.10596	1.11929	1.13954	1.13202	1.21573	1.07529	1.06524	1.17005	1.10943	1.035	1.01917	1.0934	1.10501	1.23772	1.16984	1.09579	1.12871	1.15206	1.37675	1.23542	1.2002	1.06407	1.21916	1.11705	1.16744	1.02544	0.96606	0.673357	0.697094	0.590341	0.745272	0.644919	0.796807	0.697996	0.717455	0.719258	0.743479	0.787079	0.707883	0.667277	0.787725	1.13238	1.04843
1.13544	1.02221	1.08127	1.09196	1.23501	1.20404	1.14909	1.1085	1.13538	1.11917	1.02636	1.21884	1.07222	1.04838	1.14882	1.11315	1.03166	1.01426	1.05944	1.06894	1.27889	1.18438	1.0944	1.1022	1.14614	1.47051	1.22439	1.20444	1.06509	1.1847	1.18135	1.16837	1.12725	1.04976	0.651205	0.655339	0.587714	0.745093	0.653394	0.796774	0.684685	0.706037	0.710253	0.744109	0.805106	0.730812	0.662575	0.779853	1.11294	1.04425
1.15209	0.987811	1.0764	1.09274	1.25242	1.20985	1.16552	1.10812	1.14312	1.10078	0.977443	1.19075	1.06645	1.01604	1.14023	1.10139	1.03647	1.02412	1.05654	1.06219	1.29527	1.19586	1.13916	1.09228	1.12875	1.34477	1.23847	1.23778	1.08322	1.17117	1.13641	1.15963	1.10728	1.01307	0.652133	0.67491	0.593925	0.752488	0.656291	0.797576	0.661619	0.716761	0.714377	0.762534	0.818465	0.737446	0.669777	0.780288	1.12792	1.01853
1.13512	0.930861	1.06766	1.09167	1.25225	1.23242	1.15373	1.10495	1.13867	1.05781	0.922538	1.1894	1.05847	0.997888	1.11955	1.10728	1.04395	1.01458	1.04173	1.06804	1.30152	1.20034	1.11609	1.08962	1.07723	1.47357	1.30037	1.22997	1.06133	1.1325	1.11745	1.15628	1.13908	1.04592	0.632466	0.661903	0.558962	0.756172	0.634202	0.794508	0.642322	0.700228	0.70666	0.747948	0.833289	0.733536	0.672651	0.785395	1.11924	1.01627
1.11072	0.897264	1.04386	1.07365	1.23882	1.21281	1.11876	1.08217	1.14045	1.01389	0.79872	1.15926	1.0326	0.978373	1.08729	1.06741	1.02819	1.02309	1.01694	1.04401	1.30872	1.20299	1.10365	1.07036	1.03733	1.41163	1.31581	1.22729	1.05086	1.10131	1.08915	1.11375	1.12777	1.03087	0.610164	0.64646	0.550391	0.74789	0.602513	0.7756	0.627041	0.693934	0.700343	0.73276	0.836015	0.750434	0.670437	0.775418	1.08734	1.02198
1.08731	0.882769	1.01789	1.06196	1.20022	1.1751	1.06528	1.06981	1.12103	0.971853	0.742574	1.15076	1.02359	0.946131	1.0885	1.06447	1.00385	0.994165	0.995101	1.03352	1.34505	1.20911	1.10685	1.05354	1.02826	1.3665	1.3096	1.22672	1.04305	1.06087	1.04473	1.09141	1.09379	1.00762	0.591535	0.643216	0.5279	0.733886	0.618354	0.765499	0.600356	0.689315	0.6797	0.712274	0.824212	0.750434	0.662886	0.757301	1.10085	1.02726
1.0728	0.85609	0.999785	1.04693	1.15239	1.11751	1.02018	1.05094	1.10705	0.92871	0.71743	1.13074	1.0147	0.887554	1.07756	1.03772	0.995995	0.970153	0.964277	1.01602	1.32141	1.19936	1.09241	1.0247	0.987776	1.37012	1.32572	1.19221	1.03868	1.00471	1.00936	1.07083	1.04594	1.00078	0.56927	0.636481	0.518574	0.722398	0.606355	0.776602	0.594062	0.684495	0.679789	0.711374	0.817363	0.753792	0.672778	0.764189	1.07977	1.03807
1.05668	0.873887	0.968953	1.02878	1.09798	1.10639	1.00088	1.0227	1.07747	0.91808	0.686878	1.10462	1.01186	0.87087	1.0844	1.04153	0.990436	0.961356	0.948919	1.0134	1.30176	1.18645	1.06641	1.02086	0.973455	1.39255	1.31038	1.20005	1.02434	0.999139	0.98287	1.05488	0.999965	0.972567	0.567297	0.612883	0.505984	0.718422	0.614353	0.763726	0.589405	0.682663	0.675972	0.70606	0.802375	0.714423	0.647466	0.748195	1.07516	1.00444
1.04615	0.883987	0.98614	1.03299	1.06866	1.08324	0.998182	1.0122	1.06608	0.889802	0.672116	1.07492	1.00492	0.832191	1.03855	1.01085	0.973846	0.953463	0.944351	0.998043	1.28399	1.18061	1.08696	1.02127	0.954659	1.18573	1.28367	1.20889	1.00647	0.926477	0.928984	1.02833	0.956482	0.960695	0.570285	0.586523	0.513087	0.706751	0.606833	0.750791	0.579558	0.679195	0.682995	0.703584	0.81978	0.691315	0.650264	0.734999	1.08903	1.00678
1.00186	0.857206	0.981906	1.01586	1.02449	1.04861	0.971139	0.992071	1.03988	0.861482	0.624597	1.04783	0.981307	0.817168	1.03038	0.995794	0.968314	0.948686	0.906457	0.979447	1.23326	1.14646	1.03433	0.984831	0.938139	1.1083	1.24694	1.17359	0.980738	0.859343	0.89565	0.990268	0.9597	0.973879	0.539525	0.55986	0.507184	0.70532	0.594128	0.736532	0.579412	0.665486	0.654314	0.684313	0.80678	0.688666	0.651742	0.739259	1.09636	0.977312
0.964719	0.8037	0.936437	0.981469	0.943069	0.984113	0.951836	0.957574	0.98064	0.816592	0.556866	0.970721	0.95402	0.766656	0.95362	0.918799	0.914564	0.945373	0.865455	0.926985	0.99407	1.01909	1.00938	0.931321	0.898772	0.85482	1.07145	1.00492	0.941317	0.773479	0.771072	0.862257	0.845413	0.890022	0.463745	0.471548	0.46761	0.635761	0.55549	0.700417	0.539663	0.633313	0.648868	0.644116	0.77595	0.580677	0.617979	0.710037	1.03189	0.938408
0.905487	0.723527	0.875603	0.925459	0.849693	0.902215	0.850196	0.908029	0.904642	0.745821	0.463159	0.927182	0.890075	0.710175	0.857974	0.808182	0.869656	0.795789	0.801414	0.833785	0.741922	0.841847	0.876262	0.877297	0.839977	0.71324	0.952453	0.847708	0.802268	0.666306	0.642562	0.683429	0.756535	0.818438	0.396392	0.3671	0.410672	0.578739	0.504479	0.649528	0.503187	0.601613	0.600557	0.580633	0.681346	0.50851	0.542534	0.656703	0.891104	0.832327
STG
1.03862	1.06824	1.00937	0.99245	1.00329	1.00595	1.04617	1.06177	0.959184	1.14395	1.07541	0.973563	1.20689	1.03057	1.00098	1.05782	1.02166	1.08929	1.08329	1.13201	1.08381	1.03437	1.07926	1.01414	1.01415	1.02815	1.02738	1.06257	1.02896	1.11785	1.12935	1.06018	1.01322	1.11466	1.05078	1.1969	1.03107	1.0207	0.955924	0.950523	1.04865	1.0123	1.03706	0.967786	1.2044	1.03841	1.31896	1.04646	0.887352	1.02265
1.09929	1.13464	1.08259	1.06383	1.07921	1.08371	1.09637	1.17301	1.03573	1.1877	1.14925	1.01014	1.23926	1.0938	1.05403	1.08351	1.07601	1.17353	1.17991	1.14804	1.14315	1.13195	1.10458	1.05312	1.06208	1.08896	1.07457	1.1183	1.08164	1.16883	1.17331	1.07569	1.12529	1.18214	1.1381	1.25295	1.09211	1.09711	1.0185	1.01331	1.11989	1.06155	1.05848	1.06997	1.25446	1.0977	1.4154	1.24801	1.10253	1.06983
1.13239	1.20624	1.1187	1.09361	1.1258	1.13626	1.11346	1.21194	1.07293	1.18452	1.19255	1.06609	1.22263	1.11888	1.06494	1.09886	1.11084	1.20409	1.2026	1.18913	1.17047	1.15585	1.12116	1.09501	1.07345	1.1272	1.07851	1.13327	1.08155	1.18333	1.19846	1.09861	1.09904	1.21385	1.17398	1.26905	1.12505	1.14883	1.05316	1.03119	1.1291	1.1237	1.08072	1.10063	1.31632	1.16566	1.45509	1.18262	1.10483	1.07467
1.15836	1.23703	1.15768	1.12775	1.15556	1.16269	1.12291	1.24387	1.08899	1.20777	1.20107	1.0481	1.24992	1.13945	1.08687	1.10468	1.1131	1.21748	1.23725	1.18541	1.17834	1.18912	1.13673	1.12282	1.07487	1.15943	1.09161	1.13958	1.06873	1.2121	1.21268	1.12001	1.05068	1.23327	1.19632	1.28925	1.17098	1.18109	1.08758	1.0679	1.1382	1.18087	1.09655	1.11405	1.23066	1.20508	1.43804	1.1741	1.11732	1.07761
1.18961	1.30205	1.14191	1.13978	1.14199	1.14665	1.11963	1.23254	1.10726	1.15461	1.20041	1.09023	1.24225	1.12932	1.0947	1.11032	1.10973	1.21477	1.23205	1.19194	1.16859	1.18666	1.11812	1.09626	1.06366	1.16831	1.09588	1.14996	1.06964	1.21375	1.21517	1.08924	1.02292	1.23576	1.20585	1.28812	1.19415	1.17925	1.11256	1.08658	1.15155	1.18327	1.12	1.13527	1.0502	1.20365	1.5312	1.2161	1.11924	1.13052
1.21347	1.36139	1.15104	1.13454	1.15042	1.15259	1.11319	1.25246	1.08065	1.10115	1.19122	1.09155	1.18848	1.13188	1.08521	1.10513	1.1007	1.20582	1.24161	1.17602	1.16574	1.20523	1.12761	1.09708	1.07594	1.15477	1.08559	1.13384	1.0662	1.22746	1.20597	1.10738	1.0257	1.25359	1.213	1.29179	1.20815	1.16141	1.13379	1.08925	1.15146	1.17926	1.1371	1.13267	0.994404	1.22983	1.60294	1.21618	1.11782	1.13374
1.23931	1.37945	1.15435	1.14169	1.15744	1.16132	1.09857	1.24052	1.086	1.0486	1.17885	1.07674	1.14627	1.112	1.07978	1.09911	1.09631	1.18099	1.22307	1.15303	1.1603	1.20974	1.0986	1.09295	1.06588	1.17109	1.07646	1.12228	1.05665	1.24934	1.17583	1.07504	1.08453	1.24313	1.20398	1.2965	1.21852	1.17183	1.13879	1.12132	1.16366	1.198	1.19203	1.13134	0.940874	1.21853	1.66819	1.2351	1.11205	1.16778
1.27526	1.43134	1.16641	1.14253	1.16786	1.16992	1.0945	1.25207	1.06762	1.03782	1.1703	1.09613	1.15324	1.09627	1.07324	1.09448	1.09673	1.17391	1.19978	1.13847	1.14812	1.19271	1.1009	1.05552	1.06046	1.15837	1.07509	1.10588	1.04589	1.23098	1.14121	1.05266	1.05119	1.23851	1.18205	1.26985	1.25093	1.1577	1.08178	1.15005	1.1815	1.17738	1.24266	1.11589	0.881012	1.18584	1.69657	1.26233	1.11074	1.1668
1.29018	1.42559	1.15841	1.1308	1.15984	1.15833	1.08574	1.22387	1.03284	1.00432	1.13655	1.05967	1.14794	1.06646	1.0525	1.0773	1.09186	1.15558	1.15104	1.10854	1.09384	1.18393	1.08628	1.02704	1.05506	1.13635	1.07204	1.0824	1.0368	1.17082	1.12076	1.03706	1.04915	1.23435	1.18179	1.23716	1.24304	1.14356	1.06465	1.17073	1.18704	1.13687	1.24918	1.10863	0.856342	1.12262	1.7342	1.31725	1.10523	1.14824
1.29126	1.4125	1.12066	1.10219	1.12077	1.12157	1.08019	1.23452	1.08144	1.0071	1.13041	1.03489	1.12981	1.06016	1.05026	1.06169	1.04649	1.14996	1.14294	1.07034	1.06851	1.16697	1.08441	1.02032	1.03324	1.11493	1.07258	1.06775	1.01446	1.18171	1.10112	0.985087	0.98818	1.21423	1.17132	1.2204	1.21879	1.14111	1.02814	1.1687	1.18183	1.08249	1.28311	1.10366	0.797447	1.09493	1.71993	1.31937	1.08892	1.1808
1.27364	1.37415	1.09712	1.08739	1.0949	1.10042	1.06929	1.21017	1.04392	0.966824	1.10741	1.01282	1.04701	1.05443	1.04038	1.0526	1.04649	1.13462	1.11273	1.00945	1.01917	1.15157	1.03792	1.01004	1.02859	1.06678	1.06258	1.06131	1.02143	1.17373	1.09217	1.01825	1.02006	1.21158	1.16674	1.19417	1.19909	1.10553	0.975637	1.14333	1.12746	1.02538	1.25165	1.09168	0.768541	1.0662	1.69345	1.28188	1.07271	1.1903
1.23275	1.36427	1.03688	1.01376	1.03584	1.04124	0.99017	1.15206	0.92973	0.916077	1.10151	0.998287	1.02651	1.04106	1.02653	1.04155	1.02445	1.11841	1.0874	0.996346	1.01136	1.0935	0.987855	0.961234	1.01047	1.04391	1.01104	1.05482	1.00945	1.16392	1.07535	0.994908	1.00384	1.17161	1.14036	1.17015	1.16989	1.06285	0.912355	1.08098	1.08163	0.99078	1.1993	1.06259	0.761633	1.01455	1.60129	1.19711	1.02983	1.15603
1.14599	1.2586	0.962056	0.908747	0.959437	0.960673	0.954149	1.11208	0.929533	0.861193	1.08438	0.971589	0.976208	1.00975	0.975656	0.974745	0.998205	1.05911	1.02124	0.900476	0.961697	1.08719	0.937591	0.952848	0.954974	0.98364	1.0043	1.00966	0.937785	1.10063	1.04062	0.938158	0.881703	1.14109	1.12419	1.10673	1.13091	1.01231	0.861582	1.00733	1.03934	0.894923	1.1434	1.05081	0.637611	0.948576	1.58886	1.23393	1.025	1.14436
0.996453	1.14637	0.85296	0.818513	0.856131	0.86679	0.845711	1.01502	0.799309	0.722292	0.992967	0.824351	0.836733	0.936568	0.903313	0.910199	0.837594	0.978314	0.933014	0.813763	0.8306	1.01803	0.848311	0.861968	0.847336	0.884832	0.941568	0.948278	0.83494	0.995049	0.961184	0.86146	0.796621	1.04389	1.04434	1.03229	1.01302	0.925396	0.762629	0.876474	0.903316	0.696849	1.00915	0.917569	0.416641	0.84492	1.40468	1.03224	0.936635	0.872277
[truncated: 94 more columns]

## Sheet: Extended Figure 5c
AN
1.13685	1.13889	1.13171	1.14103	1.13748	1.14321	1.14841	1.16241	1.1699	1.17157	1.1484	1.18975	1.20865	1.21414	1.22917	1.24704	1.24986	1.27197	1.29215	1.32244	1.35138	1.37087	1.38211	1.38659	1.3927	1.41103	1.4275	1.41209	1.39019	1.38507	1.38425	1.37129	1.3651	1.36025	1.35581	1.36547	1.42045	1.40742	1.379	1.46461	1.49487	1.52492	1.59894	1.66133	1.67312	1.70393	1.65203	1.73915	1.64282	1.43578
1.15862	1.15756	1.15005	1.16329	1.15489	1.1659	1.17081	1.18587	1.18975	1.19037	1.19965	1.20541	1.22341	1.23372	1.24751	1.26279	1.26605	1.29089	1.30699	1.34186	1.37436	1.39585	1.41521	1.41543	1.42338	1.44601	1.46212	1.44181	1.42489	1.42177	1.41507	1.40449	1.39642	1.38633	1.38006	1.38882	1.44355	1.43901	1.43185	1.49703	1.53575	1.60217	1.68917	1.77758	1.79237	1.82579	1.8084	1.86975	1.77458	1.49262
1.16233	1.15677	1.15166	1.16054	1.15364	1.16237	1.17259	1.18643	1.19017	1.19074	1.19927	1.20536	1.22286	1.23261	1.24391	1.25982	1.26268	1.2879	1.30558	1.33393	1.36832	1.39292	1.40948	1.41369	1.4149	1.43697	1.46034	1.43985	1.41948	1.42276	1.41741	1.3991	1.39322	1.38845	1.38304	1.39057	1.43825	1.44864	1.45389	1.49775	1.54339	1.61271	1.71239	1.80341	1.80068	1.83425	1.80522	1.89241	1.79287	1.50523
1.1532	1.14501	1.13973	1.14851	1.14293	1.14864	1.16307	1.17144	1.17812	1.17954	1.18818	1.194	1.21612	1.22237	1.2346	1.25106	1.25196	1.27809	1.29631	1.32575	1.35698	1.38121	1.39573	1.39975	1.39776	1.41857	1.43843	1.42489	1.40628	1.40453	1.40044	1.38467	1.37987	1.37347	1.36555	1.37152	1.42113	1.43298	1.44136	1.48621	1.52964	1.60284	1.6995	1.75982	1.78299	1.80089	1.78622	1.85814	1.77709	1.48739
1.13766	1.13254	1.12884	1.13595	1.13339	1.1386	1.14645	1.15964	1.16259	1.16874	1.17606	1.18399	1.20255	1.21296	1.22533	1.24089	1.24466	1.26763	1.28493	1.31609	1.34111	1.36354	1.37806	1.37857	1.38279	1.40241	1.41856	1.39442	1.3774	1.38401	1.37802	1.36406	1.35777	1.34965	1.35018	1.34768	1.39426	1.41024	1.40785	1.45669	1.49224	1.54191	1.64524	1.70205	1.69525	1.72404	1.71576	1.74639	1.71032	1.45299
1.12556	1.12223	1.1172	1.12623	1.12352	1.13073	1.13893	1.15	1.15597	1.16123	1.17051	1.17755	1.19344	1.20175	1.21708	1.23204	1.23738	1.2602	1.27548	1.30868	1.33325	1.34935	1.36133	1.36523	1.36382	1.38022	1.38965	1.3705	1.36022	1.36188	1.35157	1.33709	1.3317	1.32454	1.32492	1.32208	1.35669	1.37657	1.36947	1.41439	1.44891	1.49428	1.58706	1.63237	1.64272	1.66195	1.6697	1.7288	1.65884	1.42719
1.10833	1.1004	1.09696	1.10571	1.10262	1.10789	1.12089	1.1252	1.13924	1.14378	1.15438	1.16291	1.17638	1.18563	1.20235	1.21761	1.22276	1.24548	1.26095	1.29202	1.31047	1.32776	1.33644	1.33954	1.33653	1.35579	1.36552	1.3458	1.33221	1.33586	1.32814	1.31407	1.30297	1.29613	1.29838	1.28976	1.31833	1.33911	1.32839	1.36583	1.40483	1.454	1.52524	1.56994	1.582	1.58729	1.59201	1.64642	1.55954	1.37534
1.0773	1.07694	1.07649	1.08786	1.08585	1.08531	1.09235	1.1091	1.11791	1.12338	1.13482	1.14202	1.156	1.16688	1.18082	1.19701	1.20495	1.22389	1.23958	1.26766	1.28634	1.3055	1.31884	1.31337	1.30641	1.32127	1.32771	1.31118	1.30655	1.30541	1.29841	1.28681	1.26878	1.26086	1.26699	1.252	1.28586	1.29974	1.28958	1.31908	1.35461	1.3973	1.44734	1.47849	1.45879	1.45104	1.45942	1.49714	1.43525	1.29543
1.05943	1.06128	1.06412	1.07503	1.07892	1.06781	1.07422	1.09158	1.097	1.1046	1.11586	1.12448	1.14135	1.14906	1.15936	1.18097	1.18734	1.20958	1.22588	1.25038	1.26443	1.28033	1.28754	1.28525	1.28001	1.29283	1.30167	1.2826	1.27574	1.27417	1.27408	1.26227	1.24739	1.23687	1.23804	1.21546	1.2643	1.27172	1.25662	1.27616	1.29737	1.34946	1.39249	1.41546	1.40305	1.36992	1.38333	1.40899	1.32323	1.23835
1.04749	1.05227	1.05426	1.06736	1.06761	1.06283	1.06256	1.07596	1.08743	1.09405	1.10234	1.11051	1.12697	1.13941	1.15164	1.17376	1.1759	1.19788	1.21657	1.24415	1.25626	1.26557	1.27425	1.26848	1.26478	1.27901	1.2855	1.27262	1.26584	1.25947	1.25991	1.2508	1.23278	1.22074	1.22577	1.20719	1.2466	1.24244	1.23628	1.26823	1.30187	1.32719	1.38317	1.39817	1.34775	1.33974	1.34798	1.37224	1.27965	1.20379
1.04801	1.05209	1.0587	1.06988	1.06295	1.05773	1.06332	1.07885	1.0815	1.0969	1.10477	1.11586	1.13064	1.14187	1.15339	1.17287	1.17837	1.1995	1.21527	1.24515	1.25848	1.26635	1.27775	1.27228	1.27219	1.28213	1.28138	1.26629	1.26396	1.25543	1.26029	1.24756	1.23031	1.22697	1.22663	1.20556	1.24585	1.24707	1.22039	1.25717	1.29326	1.31899	1.38563	1.38844	1.34335	1.34945	1.32433	1.34784	1.30527	1.2008
1.05106	1.05575	1.06235	1.07629	1.06618	1.06543	1.07165	1.08938	1.09509	1.10374	1.11444	1.1213	1.1388	1.14623	1.15988	1.18132	1.18479	1.2077	1.2243	1.24853	1.26892	1.28093	1.28921	1.28732	1.27962	1.28946	1.29264	1.27989	1.27981	1.27781	1.27743	1.26024	1.2459	1.24208	1.23981	1.22487	1.2494	1.25899	1.23484	1.27326	1.30732	1.34947	1.39498	1.41065	1.39278	1.35267	1.37387	1.40448	1.3144	1.20605
1.06063	1.0624	1.0599	1.08082	1.07531	1.07093	1.07735	1.08355	1.10073	1.10767	1.11691	1.12519	1.14358	1.1505	1.16492	1.18305	1.18387	1.20836	1.22246	1.24387	1.26424	1.28002	1.29322	1.28811	1.29013	1.30081	1.30579	1.29159	1.29078	1.28887	1.29096	1.27718	1.27015	1.25997	1.25331	1.23413	1.26972	1.2736	1.26278	1.27554	1.31202	1.36768	1.42287	1.443	1.42638	1.40366	1.37953	1.40442	1.34897	1.23011
1.06513	1.0654	1.0579	1.07115	1.06844	1.06539	1.07217	1.08284	1.09464	1.10086	1.10967	1.11886	1.13432	1.14169	1.15978	1.18016	1.1828	1.20521	1.22294	1.24737	1.26558	1.27944	1.29241	1.28041	1.28872	1.30074	1.30696	1.28892	1.28421	1.28617	1.28639	1.27062	1.25804	1.24912	1.2517	1.22839	1.25918	1.26771	1.25391	1.28074	1.32106	1.3687	1.42668	1.45166	1.45432	1.43924	1.44434	1.4557	1.38909	1.24441
IC
1.13331	1.15611	1.17122	1.19384	1.19516	1.21004	1.24268	1.30125	1.39148	1.50021	1.6306	1.78753	1.86714	1.95841	2.06593	2.12702	2.15954	2.18014	2.27662	2.35024	2.34663	2.39256	2.32735	2.3072	2.24933	2.23521	2.35183	2.42866	2.43948	2.545	2.58565	2.51006	2.28585	2.09044	2.12323	2.12098	2.11915	2.1625	2.58735	3.10931	2.78207	2.55948	2.42953	2.21628	2.12165	2.06537	1.81171	1.82488	1.95143	2.38928
1.1579	1.17924	1.19466	1.21507	1.21471	1.22954	1.26537	1.32935	1.4213	1.56142	1.69981	1.83092	1.9272	2.05464	2.14363	2.20859	2.24139	2.26075	2.34039	2.42108	2.4455	2.44184	2.37695	2.36145	2.32982	2.31907	2.42953	2.50373	2.56225	2.66429	2.72413	2.5947	2.37343	2.16779	2.16709	2.20736	2.30897	2.26183	2.69266	3.29839	3.01134	2.7418	2.58721	2.41957	2.26041	2.20188	1.99814	2.01504	2.07807	2.67026
1.15999	1.18421	1.20029	1.21467	1.21144	1.22585	1.26358	1.32523	1.42901	1.57169	1.68613	1.84494	1.93492	2.05792	2.17522	2.23066	2.21064	2.24736	2.36555	2.40291	2.45254	2.44568	2.41633	2.37705	2.32346	2.30011	2.39848	2.49757	2.5381	2.65391	2.71367	2.58426	2.39219	2.19831	2.20431	2.2501	2.3328	2.32775	2.79452	3.34068	3.07486	2.84959	2.66792	2.48524	2.27785	2.19371	2.01274	2.02711	2.10859	2.8121
1.14693	1.16927	1.18444	1.19748	1.20062	1.2133	1.24623	1.30129	1.40499	1.5377	1.64896	1.78862	1.90377	2.00186	2.12307	2.1689	2.1842	2.20859	2.31468	2.36959	2.37919	2.3721	2.34843	2.29654	2.25993	2.22849	2.34629	2.43128	2.48175	2.54974	2.61234	2.51076	2.31213	2.13637	2.11206	2.18572	2.27688	2.26755	2.68854	3.20092	3.02813	2.78048	2.6169	2.39799	2.21622	2.13658	1.9944	2.01731	2.08954	2.67788
1.11837	1.1388	1.14898	1.16172	1.16142	1.17148	1.19688	1.25253	1.35627	1.49417	1.607	1.76317	1.84764	1.94717	2.07521	2.1225	2.11893	2.15484	2.25695	2.33483	2.34966	2.33874	2.30475	2.26302	2.17951	2.13825	2.24226	2.30956	2.32736	2.43171	2.46154	2.3561	2.19979	2.04639	2.03797	2.08829	2.18114	2.16217	2.59559	3.08125	2.79577	2.64457	2.46371	2.32645	2.16883	2.07218	1.93919	1.95299	2.03484	2.57739
1.08717	1.11089	1.11825	1.12872	1.1312	1.13831	1.1608	1.21725	1.31073	1.43427	1.55724	1.70822	1.78797	1.90362	2.01264	2.0527	2.0537	2.10554	2.20401	2.27777	2.25658	2.27019	2.1828	2.13937	2.06154	2.04014	2.13336	2.18961	2.2333	2.29901	2.34279	2.26633	2.1148	1.96198	1.96316	1.99598	2.09989	2.08345	2.46599	2.85317	2.63468	2.46339	2.35388	2.23577	2.10798	2.0168	1.84829	1.8802	1.96932	2.49911
1.06978	1.08739	1.09556	1.10366	1.10244	1.11034	1.13646	1.1853	1.27377	1.38611	1.50632	1.65286	1.7269	1.81209	1.93648	1.94821	1.96024	2.00395	2.15016	2.17446	2.16336	2.15557	2.11811	2.08024	1.98946	1.95402	2.02152	2.07211	2.13715	2.18402	2.21025	2.16083	2.02075	1.87715	1.88752	1.92927	1.9932	1.95969	2.34265	2.70222	2.51735	2.35866	2.229	2.10906	1.93874	1.87417	1.77117	1.75614	1.8028	2.25953
1.04529	1.05708	1.06296	1.07333	1.07837	1.08271	1.11278	1.15845	1.2394	1.34001	1.4404	1.57401	1.66257	1.76298	1.86304	1.88677	1.8887	1.9369	2.06841	2.09768	2.08635	2.06737	2.01441	1.97009	1.91366	1.8639	1.94156	1.99518	2.0314	2.06254	2.08351	2.04306	1.91887	1.79061	1.78943	1.82494	1.89218	1.87822	2.20343	2.51297	2.31142	2.19656	2.09849	1.91745	1.8006	1.73382	1.58294	1.6215	1.64624	2.09301
1.02175	1.03245	1.04643	1.05285	1.05939	1.05802	1.0778	1.12959	1.20407	1.30706	1.39909	1.51402	1.60696	1.69435	1.80596	1.83677	1.85239	1.89958	1.98543	2.01006	1.98616	1.98666	1.93302	1.90221	1.81504	1.79188	1.86632	1.91148	1.97268	1.99935	2.00587	1.93616	1.81126	1.71466	1.72806	1.76719	1.82418	1.81411	2.13136	2.30456	2.20419	2.04676	1.94174	1.77465	1.68768	1.66543	1.55539	1.57141	1.53452	1.96199
0.994256	1.00945	1.01791	1.03209	1.04447	1.04785	1.062	1.11111	1.18279	1.25573	1.36256	1.4846	1.56695	1.6603	1.78105	1.81005	1.77718	1.85844	1.93919	1.9836	1.94556	1.94056	1.88683	1.82646	1.71337	1.74122	1.78024	1.84881	1.87264	1.93917	1.94325	1.89419	1.77089	1.68799	1.70315	1.76296	1.80769	1.77336	2.07797	2.32496	2.1188	1.94145	1.88194	1.81273	1.64858	1.64345	1.53283	1.49773	1.51089	1.98106
0.989359	1.00576	1.01675	1.03149	1.03829	1.0384	1.06471	1.11841	1.19542	1.27161	1.36828	1.49582	1.57069	1.6588	1.79055	1.80513	1.80509	1.84881	1.93489	1.9728	1.93235	1.87236	1.88331	1.81649	1.7566	1.73238	1.78334	1.84389	1.90497	1.91766	1.9028	1.86473	1.7472	1.6548	1.70242	1.75232	1.77024	1.71936	2.03113	2.3156	2.11656	1.99958	1.88716	1.77931	1.65825	1.61792	1.4984	1.47329	1.45629	1.92897
0.998295	1.01768	1.03729	1.05449	1.05748	1.05535	1.07012	1.11891	1.19659	1.28743	1.39698	1.51745	1.59702	1.68835	1.82748	1.84455	1.8453	1.8922	1.98975	2.02648	1.99221	1.97128	1.97041	1.88678	1.82574	1.80141	1.88514	1.90608	1.96831	1.98427	1.9905	1.96578	1.83072	1.7387	1.75219	1.7828	1.80623	1.77391	2.13065	2.4024	2.17275	2.05492	1.97712	1.85484	1.71882	1.64244	1.55828	1.52777	1.4964	1.99331
1.02965	1.0444	1.04823	1.06561	1.07033	1.0792	1.09547	1.13785	1.21638	1.33031	1.44281	1.57311	1.64642	1.73813	1.84875	1.88599	1.88694	1.93593	2.0381	2.12062	2.08769	2.08913	2.03168	1.96988	1.92937	1.90632	1.98646	2.04822	2.07918	2.10974	2.14132	2.08943	1.94836	1.83359	1.81947	1.85868	1.91078	1.89358	2.21234	2.47722	2.27664	2.16591	2.05861	1.91293	1.80392	1.70809	1.5848	1.56522	1.59191	2.12008
1.02471	1.03927	1.04243	1.05622	1.05894	1.07047	1.08291	1.12297	1.20628	1.3171	1.42573	1.55528	1.6124	1.69669	1.81106	1.85084	1.87164	1.87282	1.98166	2.08144	2.02252	2.01004	1.98354	1.92697	1.90052	1.84625	1.90027	1.95771	2.0239	2.09111	2.10159	2.01797	1.91034	1.78963	1.78671	1.81877	1.84661	1.84048	2.19342	2.45317	2.24	2.08451	2.01937	1.88639	1.74942	1.70975	1.53871	1.57339	1.54339	2.033
HG
1.10564	1.00711	0.989289	0.984276	0.995175	1.00145	0.96009	1.0033	1.03259	1.13929	1.14527	1.20198	1.03005	0.930191	1.14872	1.11351	0.985894	0.972303	1.06012	1.03726	1.03659	1.03398	1.02664	1.09888	1.04593	1.2398	1.07169	1.01782	1.04996	1.22658	1.03175	1.18086	0.965312	0.968329	0.682016	0.616112	0.577212	0.744963	0.633965	0.729039	0.665637	0.67002	0.646084	0.703259	0.766181	0.64755	0.620525	0.71061	1.04228	0.929375
1.13912	1.03432	1.06784	1.04458	1.09135	1.10843	1.04377	1.0892	1.09995	1.17889	1.21126	1.23531	1.06224	1.01647	1.16463	1.13228	1.01247	0.99623	1.08121	1.10184	1.22512	1.15889	1.06548	1.12038	1.08868	1.30945	1.19549	1.1821	1.06693	1.2715	1.08901	1.23738	0.999473	1.00506	0.686846	0.680059	0.620684	0.742564	0.646409	0.788551	0.689275	0.695348	0.687782	0.725305	0.789666	0.699035	0.643172	0.779332	1.06483	1.021
1.16011	1.07101	1.08756	1.07182	1.19526	1.13276	1.10475	1.10784	1.12663	1.18457	1.20147	1.26389	1.07244	1.06388	1.17785	1.12977	1.0262	1.02498	1.10198	1.1252	1.26525	1.17813	1.12365	1.1445	1.12084	1.37229	1.21329	1.21483	1.05988	1.21673	1.09449	1.24282	1.02301	1.02631	0.694995	0.726352	0.642565	0.755516	0.666795	0.790466	0.677336	0.718864	0.715484	0.735058	0.782094	0.702065	0.667969	0.791879	1.12195	1.046
1.16689	1.04794	1.08806	1.08064	1.17694	1.16004	1.12214	1.11304	1.13242	1.1664	1.17325	1.23599	1.07814	1.05441	1.162	1.11792	1.02765	1.01005	1.09212	1.08457	1.25272	1.18143	1.11101	1.13414	1.1077	1.30847	1.1827	1.19408	1.07834	1.24152	1.13011	1.19734	1.06171	1.01779	0.669151	0.671042	0.616039	0.735515	0.654816	0.789432	0.677306	0.708797	0.711589	0.728275	0.774445	0.698355	0.667385	0.782847	1.10556	1.02389
1.15391	0.969112	1.07274	1.08598	1.20068	1.18069	1.13117	1.11227	1.13701	1.14263	1.02435	1.21207	1.06347	1.02882	1.1317	1.11513	1.02273	1.0109	1.06663	1.07981	1.27094	1.18386	1.11313	1.11259	1.11737	1.36148	1.22468	1.20491	1.0932	1.1984	1.15694	1.18133	1.13389	1.02072	0.66262	0.681919	0.588689	0.740339	0.636921	0.771426	0.676913	0.710979	0.706613	0.736942	0.803353	0.729952	0.694468	0.768943	1.11872	1.05047
1.14797	0.944382	1.06995	1.08759	1.2232	1.19068	1.138	1.1048	1.13922	1.12108	0.99035	1.2081	1.06204	0.99276	1.13461	1.1016	1.02531	1.0064	1.05623	1.0659	1.26085	1.18804	1.11249	1.11079	1.11403	1.43283	1.23546	1.21097	1.08909	1.16719	1.13343	1.16975	1.14581	1.01572	0.64474	0.676392	0.572291	0.749218	0.624324	0.780964	0.67091	0.712523	0.707705	0.750899	0.808327	0.720618	0.674834	0.767521	1.09901	1.04097
1.13807	0.93768	1.06584	1.08756	1.24771	1.20508	1.13968	1.10137	1.13782	1.09403	0.951239	1.20234	1.05569	1.01583	1.12163	1.07489	1.02301	1.00805	1.03776	1.0693	1.26367	1.18716	1.11101	1.07854	1.10725	1.3994	1.20636	1.20147	1.07542	1.15315	1.12901	1.16882	1.14211	1.03035	0.636914	0.676864	0.575883	0.752222	0.627092	0.798741	0.668709	0.709046	0.702666	0.748079	0.827818	0.738124	0.693975	0.775626	1.1078	1.04028
1.11727	0.938373	1.04588	1.07641	1.24663	1.19866	1.12514	1.08692	1.13925	1.06164	0.900987	1.18904	1.03882	0.98581	1.10224	1.10576	1.01538	1.00801	1.02301	1.05293	1.29551	1.20197	1.11597	1.07593	1.08054	1.42305	1.2933	1.22599	1.06735	1.15105	1.12981	1.15538	1.13536	1.03132	0.631462	0.675674	0.576281	0.754389	0.615936	0.776199	0.647598	0.705156	0.69691	0.738223	0.817072	0.746961	0.687477	0.785161	1.10615	1.03847
1.10577	0.91704	1.04043	1.07875	1.22262	1.19659	1.0985	1.0853	1.13631	1.05298	0.884546	1.1818	1.03733	0.966414	1.10735	1.10684	1.00859	0.998002	1.00566	1.025	1.27292	1.18508	1.10094	1.06606	1.06257	1.38683	1.28529	1.20946	1.06487	1.14656	1.11458	1.13781	1.12031	1.02791	0.625153	0.671424	0.547919	0.74734	0.598249	0.776911	0.63413	0.698974	0.697328	0.726675	0.828394	0.746476	0.682437	0.761976	1.09286	1.04441
1.10375	0.900463	1.03809	1.06525	1.20519	1.17268	1.08432	1.07592	1.10709	1.02727	0.873107	1.17596	1.03201	0.93539	1.10672	1.10474	1.01424	0.99666	1.01934	1.03297	1.29237	1.1809	1.10241	1.07298	1.05658	1.41848	1.33286	1.22236	1.07421	1.12011	1.08333	1.14877	1.10212	1.01734	0.60374	0.675834	0.530579	0.750168	0.583879	0.784978	0.636549	0.695717	0.711124	0.718931	0.832644	0.754679	0.68891	0.787176	1.09505	1.04132
1.10288	0.896292	1.0297	1.05742	1.18733	1.16646	1.07816	1.07345	1.1069	1.02518	0.873406	1.16845	1.03338	0.907331	1.0938	1.08497	1.01061	0.988654	1.01397	1.02268	1.301	1.19505	1.11303	1.05935	1.04483	1.42339	1.32287	1.21729	1.07062	1.09424	1.04694	1.14673	1.10685	1.02351	0.602046	0.663692	0.556052	0.747032	0.591837	0.782632	0.643025	0.702991	0.706928	0.721779	0.821932	0.758168	0.677611	0.779533	1.09232	1.0589
1.11793	0.902199	1.02691	1.06017	1.1972	1.16085	1.06385	1.07618	1.11619	1.04663	0.899576	1.13147	1.04239	0.906488	1.08881	1.09074	1.01293	0.997329	1.02893	1.02901	1.28516	1.19302	1.1166	1.08522	1.04478	1.39214	1.31999	1.22031	1.08051	1.13354	1.06322	1.15666	1.1116	1.01404	0.607639	0.676761	0.547763	0.749258	0.588489	0.787489	0.650096	0.706302	0.704773	0.721188	0.819722	0.746557	0.676477	0.77735	1.10406	1.04759
1.11344	0.910627	1.04726	1.06094	1.1845	1.18826	1.06416	1.07551	1.12693	1.08213	0.951063	1.16731	1.04099	0.940722	1.09855	1.10385	1.02576	1.00697	1.04178	1.03434	1.29041	1.18123	1.09713	1.0925	1.05208	1.47626	1.32267	1.2141	1.08132	1.16606	1.09728	1.19485	1.09587	1.04104	0.60952	0.688419	0.545455	0.755904	0.612233	0.789913	0.650834	0.701844	0.721613	0.723766	0.82501	0.757273	0.687372	0.794677	1.09443	1.0529
1.11762	0.897189	1.03096	1.05422	1.1484	1.1628	1.0441	1.06807	1.11132	1.04918	0.927226	1.16269	1.03556	0.895336	1.09204	1.08056	1.01326	0.988671	1.04132	1.03761	1.22735	1.16549	1.10522	1.07273	1.02768	1.46749	1.29384	1.18614	1.05845	1.10234	1.08398	1.17603	1.09056	1.03643	0.599283	0.683333	0.557567	0.745816	0.612768	0.791922	0.649922	0.716874	0.719439	0.744041	0.806697	0.738041	0.678845	0.790949	1.07278	1.02287
STG
0.985974	0.990633	0.982228	0.980882	0.977565	0.97355	1.01797	1.01275	0.944977	1.10042	1.0477	0.995117	1.17499	1.01233	0.978338	1.04906	1.03085	1.05571	1.01914	1.11734	1.08958	1.02477	1.05215	0.995799	1.01157	1.01364	0.986804	1.04378	1.01301	1.04672	1.10094	1.023	1.05438	1.06585	1.01872	1.09662	1.01221	0.978346	0.92563	0.978341	1.00866	0.986021	0.998312	0.951153	1.02099	1.02571	1.17676	1.00695	0.872536	0.990959
1.0525	1.14206	1.11142	1.062	1.1098	1.10385	1.1132	1.18792	1.01398	1.21556	1.15237	1.00934	1.31722	1.09176	1.05261	1.07785	1.09332	1.12983	1.1898	1.18531	1.15369	1.12021	1.10085	1.05506	1.05278	1.09957	1.05768	1.10831	1.06873	1.13772	1.16522	1.09628	1.15252	1.17441	1.13822	1.23131	1.08708	1.09692	1.02651	1.01837	1.09688	1.10621	1.04933	1.10063	1.15383	1.08557	1.27418	1.16895	1.09843	1.04736
1.12955	1.17221	1.15101	1.12271	1.14893	1.1448	1.13976	1.21824	1.04238	1.23485	1.15848	1.04904	1.35659	1.11545	1.07557	1.09538	1.11902	1.17535	1.23967	1.19826	1.17399	1.15145	1.1392	1.08468	1.05346	1.13599	1.08063	1.12774	1.0961	1.16473	1.20018	1.12677	1.14257	1.21803	1.16876	1.26922	1.115	1.12535	1.09642	1.04792	1.11712	1.15005	1.07434	1.12407	1.33595	1.13696	1.37423	1.145	1.11177	1.03744
1.11644	1.17334	1.14341	1.12051	1.15032	1.14302	1.12598	1.22898	1.09801	1.15699	1.17759	1.07761	1.25801	1.12394	1.07434	1.10409	1.1005	1.18126	1.22487	1.17935	1.16126	1.17184	1.12929	1.09905	1.06203	1.14538	1.08852	1.13206	1.06721	1.19438	1.21163	1.10323	1.03053	1.21696	1.17131	1.28538	1.12579	1.14282	1.08743	1.0607	1.15243	1.1614	1.09	1.12251	1.25272	1.15283	1.44739	1.18811	1.12076	1.04452
1.13467	1.21449	1.15664	1.12034	1.1533	1.15049	1.14341	1.23022	1.11535	1.13227	1.17563	1.08782	1.2649	1.12712	1.06831	1.10432	1.09799	1.19532	1.24111	1.16464	1.176	1.17554	1.12188	1.10569	1.07872	1.15405	1.09007	1.13789	1.09076	1.20028	1.21305	1.08664	1.03238	1.23076	1.17263	1.2828	1.13003	1.13973	1.08069	1.05938	1.14294	1.14329	1.07573	1.11817	1.13595	1.16072	1.43912	1.176	1.11532	1.05834
1.16764	1.2705	1.1447	1.12773	1.14373	1.14795	1.13034	1.24292	1.10194	1.10085	1.18543	1.08095	1.2425	1.12865	1.0685	1.10477	1.10286	1.19892	1.24485	1.18546	1.18772	1.18311	1.13265	1.09029	1.0466	1.14596	1.09088	1.14615	1.06292	1.20625	1.21214	1.10866	1.08978	1.23395	1.1881	1.28874	1.15281	1.14312	1.09088	1.06603	1.15778	1.16846	1.0989	1.11843	1.04386	1.18568	1.49429	1.17355	1.11021	1.0708
1.16816	1.30677	1.14468	1.13076	1.15908	1.14817	1.14771	1.23832	1.10967	1.10259	1.19821	1.10409	1.21213	1.12465	1.06886	1.10329	1.09757	1.18846	1.24941	1.18135	1.17627	1.2	1.10381	1.09619	1.06908	1.15439	1.09594	1.13158	1.08886	1.20361	1.2026	1.10309	1.10682	1.24074	1.18595	1.29189	1.18839	1.14972	1.11833	1.07102	1.15366	1.16946	1.13597	1.128	0.978757	1.20623	1.52382	1.24336	1.12663	1.10018
1.19738	1.36362	1.16065	1.13391	1.15986	1.16014	1.1207	1.24374	1.08274	1.08211	1.18151	1.08055	1.15912	1.1099	1.06754	1.09548	1.0881	1.19562	1.21344	1.16603	1.17751	1.20081	1.11293	1.08364	1.05681	1.18043	1.08389	1.12704	1.08857	1.21448	1.18041	1.10227	1.03672	1.26297	1.1788	1.29251	1.21042	1.14396	1.11576	1.08175	1.16763	1.17038	1.16418	1.1373	0.963467	1.2229	1.56733	1.23624	1.11397	1.14512
1.24966	1.38608	1.17813	1.14416	1.17966	1.1809	1.12741	1.24491	1.07653	1.08191	1.17836	1.07012	1.16618	1.09432	1.06933	1.09351	1.09237	1.17111	1.1818	1.16956	1.14676	1.18063	1.1109	1.07684	1.05261	1.18364	1.08519	1.11843	1.08272	1.22461	1.17147	1.08568	1.08952	1.25223	1.20297	1.28904	1.20884	1.15701	1.11047	1.11572	1.18004	1.19068	1.20112	1.13402	0.977618	1.20237	1.62936	1.28246	1.1239	1.18484
1.28497	1.41548	1.17052	1.13886	1.17231	1.17312	1.12338	1.2459	1.09619	1.08122	1.16213	1.08439	1.16929	1.0968	1.07351	1.09459	1.10799	1.16812	1.18973	1.16909	1.15722	1.19019	1.10273	1.0576	1.04934	1.15681	1.07491	1.11165	1.07327	1.20507	1.15441	1.08571	1.0369	1.23481	1.18065	1.27297	1.21922	1.14639	1.09488	1.13851	1.17295	1.2	1.24754	1.12859	0.969495	1.19761	1.69357	1.32369	1.12274	1.21487
1.29831	1.39655	1.16774	1.13896	1.16904	1.17083	1.12324	1.24266	1.08784	1.08506	1.16222	1.08215	1.15691	1.08533	1.07033	1.08851	1.09008	1.17606	1.19222	1.16306	1.14516	1.19904	1.11386	1.0669	1.0595	1.13586	1.07169	1.12641	1.08386	1.19545	1.14636	1.08251	1.08624	1.22852	1.17165	1.27044	1.21922	1.13591	1.08992	1.14729	1.17474	1.19723	1.27079	1.12664	0.9215	1.14979	1.69245	1.29456	1.1133	1.20221
1.29426	1.3926	1.14536	1.11936	1.14715	1.14641	1.13346	1.24708	1.11059	1.05563	1.16844	1.08789	1.16253	1.08782	1.06779	1.09771	1.06608	1.18109	1.18487	1.165	1.14462	1.19632	1.11697	1.06629	1.07167	1.14302	1.09674	1.12739	1.09288	1.19795	1.15233	1.08529	1.07755	1.2408	1.19686	1.29493	1.23314	1.13961	1.09428	1.12122	1.17675	1.16661	1.24981	1.13137	0.894188	1.15524	1.71977	1.35887	1.12904	1.2131
1.25637	1.36701	1.12902	1.10819	1.13166	1.12906	1.1288	1.25032	1.06772	1.06746	1.19515	1.0716	1.17123	1.10339	1.07435	1.10506	1.08499	1.20164	1.23022	1.16364	1.15496	1.18847	1.12335	1.09193	1.06667	1.15337	1.0825	1.14047	1.11741	1.20954	1.17873	1.10225	1.07193	1.25225	1.20458	1.29718	1.22915	1.15013	1.07791	1.14093	1.17442	1.20614	1.22098	1.12969	0.923789	1.16727	1.64392	1.28691	1.11432	1.19263
1.21707	1.34133	1.09928	1.08798	1.10101	1.10297	1.09612	1.23242	1.02958	1.01257	1.16478	1.07633	1.17354	1.10769	1.07353	1.09338	1.06888	1.19217	1.20771	1.15765	1.13879	1.16985	1.1067	1.08511	1.02856	1.13937	1.06613	1.13082	1.07818	1.21564	1.16128	1.09026	1.04563	1.25932	1.17297	1.28506	1.19533	1.11729	1.06887	1.08799	1.1547	1.18241	1.20529	1.11052	0.874919	1.14567	1.61394	1.2679	1.08786	1.19412
[truncated: 94 more columns]

## Sheet: Extended Figure 5d
AN
1.14317	1.1399	1.13038	1.13333	1.12561	1.13882	1.14908	1.16924	1.17602	1.17569	1.18249	1.18702	1.20566	1.21467	1.22931	1.24523	1.2494	1.27379	1.292	1.32149	1.34479	1.37151	1.38251	1.38539	1.3855	1.40562	1.3963	1.40688	1.37678	1.36419	1.3644	1.35714	1.35796	1.35661	1.35451	1.36215	1.41119	1.40299	1.40908	1.46481	1.47734	1.51559	1.56593	1.62839	1.62368	1.61608	1.61173	1.71203	1.59915	1.38003
1.17854	1.16947	1.16108	1.17078	1.16239	1.17383	1.18445	1.20067	1.20349	1.19866	1.20505	1.21223	1.22641	1.24042	1.25079	1.26674	1.26976	1.29032	1.31107	1.34319	1.37386	1.39583	1.41273	1.41689	1.41707	1.44421	1.46196	1.44603	1.42208	1.41679	1.41655	1.40297	1.39754	1.39444	1.38886	1.39558	1.44386	1.4473	1.46218	1.5023	1.53583	1.58601	1.67327	1.76758	1.75097	1.77375	1.80496	1.88747	1.78715	1.4665
1.17177	1.16175	1.15706	1.16259	1.15648	1.16531	1.1755	1.18795	1.19254	1.18934	1.19515	1.20222	1.22092	1.23234	1.24271	1.25801	1.26328	1.28655	1.30302	1.33356	1.36	1.3865	1.4019	1.40528	1.40347	1.42697	1.44728	1.42598	1.40511	1.40421	1.40288	1.38974	1.38398	1.38494	1.37725	1.38252	1.42926	1.43035	1.44775	1.48816	1.51858	1.56492	1.6541	1.74966	1.73564	1.74651	1.77461	1.86547	1.76861	1.44693
1.15679	1.15286	1.14768	1.15558	1.14408	1.15409	1.16342	1.1765	1.18216	1.1806	1.1881	1.19457	1.21193	1.22508	1.23643	1.25284	1.25555	1.28007	1.29584	1.32597	1.35224	1.37774	1.39487	1.39447	1.39818	1.41411	1.43743	1.41584	1.39785	1.39489	1.38778	1.37788	1.37706	1.37533	1.37011	1.37499	1.41611	1.4201	1.43702	1.47267	1.49243	1.54633	1.63286	1.71797	1.69863	1.70596	1.74722	1.82633	1.7189	1.43581
1.14774	1.13993	1.13291	1.14205	1.13654	1.14519	1.15828	1.16759	1.17638	1.17542	1.17937	1.18589	1.20511	1.21914	1.22866	1.24222	1.2489	1.27198	1.28742	1.31491	1.34337	1.36545	1.38154	1.38708	1.38153	1.40123	1.4257	1.40417	1.38328	1.38134	1.37525	1.36774	1.36293	1.35947	1.35388	1.35666	1.39534	1.39723	1.41149	1.44893	1.46856	1.51016	1.58471	1.65867	1.66081	1.65416	1.70449	1.79407	1.69685	1.41327
1.12737	1.12646	1.12162	1.12797	1.12385	1.13647	1.1436	1.15326	1.15527	1.16036	1.16757	1.17326	1.19457	1.20392	1.22042	1.23624	1.23952	1.26014	1.27644	1.30277	1.33095	1.3567	1.36978	1.36837	1.36021	1.38184	1.39721	1.37976	1.35971	1.35726	1.35417	1.3465	1.34206	1.3297	1.32482	1.33036	1.36634	1.36037	1.37268	1.41053	1.43518	1.47061	1.54652	1.61478	1.61733	1.60403	1.63986	1.72202	1.6163	1.38403
1.10976	1.10083	1.0925	1.1051	1.10206	1.1099	1.11788	1.12677	1.13869	1.1437	1.15054	1.15569	1.17763	1.18683	1.20513	1.21804	1.22317	1.24286	1.25737	1.28392	1.31389	1.33249	1.34195	1.34604	1.3397	1.35895	1.37523	1.35483	1.34375	1.33636	1.33337	1.32552	1.31334	1.30146	1.29737	1.29821	1.3256	1.31888	1.32469	1.37547	1.39944	1.42259	1.4915	1.55212	1.55157	1.54082	1.53337	1.63218	1.53614	1.33042
1.09591	1.08885	1.08085	1.09429	1.09704	1.10007	1.10452	1.11878	1.12455	1.13081	1.13372	1.14102	1.16479	1.1741	1.18901	1.20435	1.20682	1.22769	1.24366	1.26631	1.29378	1.31181	1.32566	1.32941	1.31379	1.33129	1.35184	1.33679	1.32394	1.32235	1.31657	1.30275	1.28888	1.27574	1.26193	1.26515	1.29074	1.28802	1.29314	1.3429	1.35961	1.39562	1.45947	1.50313	1.46265	1.4706	1.48565	1.57753	1.48903	1.30257
1.07233	1.06859	1.06788	1.08136	1.07956	1.08324	1.0863	1.09577	1.10463	1.1148	1.12249	1.12813	1.14676	1.15626	1.1723	1.18692	1.19147	1.21382	1.22765	1.25132	1.27448	1.29113	1.30483	1.3061	1.29433	1.31506	1.31817	1.30889	1.30222	1.30301	1.29891	1.28187	1.27213	1.25169	1.24073	1.24573	1.27237	1.26568	1.26437	1.31495	1.32511	1.36688	1.43291	1.47831	1.44981	1.4691	1.4531	1.52233	1.41482	1.25705
1.06473	1.0682	1.06109	1.07682	1.07443	1.07979	1.07784	1.08818	1.09972	1.1102	1.11675	1.11891	1.13642	1.1506	1.16636	1.17862	1.18598	1.20712	1.22236	1.24664	1.26837	1.28361	1.29751	1.29921	1.29317	1.31003	1.31767	1.30324	1.29268	1.29468	1.28733	1.27253	1.26187	1.2434	1.23372	1.22423	1.25406	1.25186	1.23839	1.29235	1.3067	1.34601	1.4028	1.4416	1.43726	1.4056	1.41922	1.48671	1.37933	1.24316
1.05868	1.06258	1.06432	1.0797	1.07782	1.08307	1.08218	1.09453	1.10297	1.11361	1.11684	1.12375	1.13937	1.14989	1.17049	1.18581	1.18845	1.21037	1.22443	1.24909	1.27069	1.28942	1.29822	1.29503	1.29556	1.30677	1.32261	1.31019	1.29768	1.3026	1.2981	1.28337	1.27397	1.25015	1.24047	1.23756	1.25436	1.25382	1.25198	1.30288	1.3056	1.33788	1.40647	1.42868	1.41318	1.38228	1.39777	1.46316	1.3559	1.22101
1.06782	1.07121	1.0669	1.08247	1.08365	1.07941	1.08597	1.0954	1.108	1.11617	1.12196	1.12875	1.14645	1.15431	1.17359	1.18398	1.18962	1.21339	1.22946	1.2512	1.27316	1.29377	1.30058	1.29887	1.29889	1.31587	1.32746	1.31833	1.3031	1.31221	1.30528	1.29088	1.27992	1.25622	1.24181	1.23042	1.26522	1.2569	1.25929	1.30403	1.31704	1.36048	1.42607	1.44858	1.44668	1.40856	1.41585	1.48043	1.39775	1.23896
1.06681	1.06527	1.05959	1.07342	1.06728	1.0733	1.07468	1.0893	1.09656	1.101	1.11071	1.11732	1.13531	1.14318	1.1576	1.17219	1.17725	1.20102	1.21759	1.24284	1.26538	1.28327	1.29246	1.29206	1.28801	1.30507	1.31305	1.30556	1.29564	1.29616	1.28889	1.27587	1.26514	1.2352	1.22366	1.22046	1.24576	1.2351	1.244	1.29061	1.29488	1.34008	1.41133	1.44895	1.4323	1.42291	1.4097	1.46333	1.39638	1.23085
IC
1.14269	1.16272	1.17177	1.18896	1.19473	1.21778	1.25795	1.32456	1.41613	1.54484	1.652	1.78899	1.87083	1.95674	2.05241	2.08925	2.12919	2.16666	2.28993	2.3401	2.36413	2.3314	2.28097	2.25361	2.17187	2.187	2.27077	2.3182	2.40367	2.47735	2.43446	2.37743	2.18155	1.98498	2.03252	2.09354	2.11262	2.08323	2.48155	2.9955	2.76696	2.54136	2.37448	2.2156	2.06727	1.97087	1.78199	1.79729	1.87776	2.31759
1.17841	1.19796	1.20699	1.22607	1.22914	1.24873	1.29057	1.36374	1.47571	1.62566	1.73492	1.89415	1.99473	2.11394	2.24239	2.27039	2.30332	2.28068	2.4021	2.4699	2.50742	2.49211	2.4491	2.41808	2.34925	2.3418	2.45053	2.54682	2.5528	2.67486	2.73751	2.63892	2.4165	2.2216	2.1963	2.26993	2.30826	2.28955	2.808	3.39631	3.1136	2.84929	2.67127	2.48578	2.27395	2.15884	2.00184	2.00716	2.09464	2.75991
1.17107	1.18905	1.20075	1.21849	1.22292	1.24119	1.2818	1.34729	1.45836	1.58964	1.70137	1.85511	1.95703	2.07305	2.18845	2.23497	2.26429	2.24754	2.37403	2.41938	2.41599	2.41033	2.39201	2.35847	2.30004	2.27018	2.37906	2.45537	2.48164	2.58876	2.62645	2.53376	2.33448	2.14946	2.13169	2.19311	2.25785	2.23082	2.71014	3.27409	2.98145	2.75826	2.61284	2.41727	2.20872	2.09349	1.97907	1.98652	2.03364	2.71471
1.16199	1.17526	1.18825	1.20701	1.2092	1.22708	1.26495	1.32786	1.43655	1.56336	1.67646	1.82753	1.90121	2.00663	2.12438	2.20728	2.1992	2.22986	2.31943	2.39678	2.37437	2.41468	2.34928	2.32871	2.26654	2.23206	2.31882	2.42095	2.43105	2.54441	2.58168	2.48335	2.28239	2.09621	2.11082	2.15918	2.21685	2.18856	2.6645	3.18695	2.95276	2.68559	2.529	2.32852	2.13663	2.07231	1.93245	1.95373	2.01438	2.59703
1.14427	1.15873	1.17008	1.18916	1.19234	1.2134	1.24863	1.30886	1.40412	1.52574	1.63455	1.77723	1.85817	1.95239	2.06999	2.13159	2.15219	2.17345	2.27209	2.36704	2.34882	2.35432	2.30355	2.27525	2.20586	2.15664	2.28385	2.37836	2.38127	2.46742	2.52195	2.41562	2.2241	2.04773	2.06216	2.10529	2.13759	2.14071	2.57667	3.02135	2.79547	2.5993	2.43551	2.23548	2.04372	1.98702	1.83607	1.87686	1.92275	2.48873
1.1106	1.13006	1.13975	1.15533	1.16094	1.18148	1.21725	1.27708	1.36591	1.47536	1.58116	1.73469	1.81728	1.91866	2.04714	2.09272	2.13522	2.17111	2.26639	2.29175	2.284	2.30338	2.23727	2.18077	2.12936	2.10658	2.16806	2.26123	2.29743	2.37523	2.40149	2.31531	2.13388	1.98773	1.98165	2.00162	2.04391	2.03956	2.48116	2.90299	2.68635	2.53405	2.38191	2.19553	2.03754	1.97391	1.84105	1.87469	1.88831	2.4027
1.07346	1.09341	1.10261	1.11887	1.13057	1.14625	1.17606	1.23123	1.31279	1.41933	1.53262	1.67135	1.75239	1.85501	1.97357	2.00071	2.03114	2.07983	2.16431	2.22481	2.19495	2.21198	2.14685	2.10561	2.06797	2.03493	2.09043	2.17063	2.20225	2.2857	2.30158	2.19846	2.03784	1.90444	1.91139	1.94545	1.97933	1.96767	2.38996	2.75031	2.55011	2.36837	2.26669	2.1021	1.93778	1.8762	1.77943	1.78919	1.8255	2.2892
1.05264	1.06647	1.07523	1.09703	1.10819	1.12433	1.14989	1.19301	1.27465	1.37239	1.48109	1.61355	1.68948	1.78267	1.89668	1.95764	1.96905	1.98933	2.09187	2.16564	2.10359	2.0944	2.04818	2.01136	1.98811	1.96282	1.98499	2.05798	2.12223	2.16969	2.17745	2.09371	1.94761	1.83188	1.83479	1.86671	1.90514	1.88684	2.25871	2.64338	2.42659	2.25361	2.11728	1.97849	1.85933	1.73306	1.62493	1.6683	1.66561	2.1941
1.02975	1.04653	1.05186	1.07172	1.0835	1.10064	1.12655	1.17153	1.24509	1.32341	1.42341	1.57484	1.64651	1.74221	1.81956	1.86584	1.92626	1.94197	2.04333	2.10782	2.05016	2.05285	1.97551	1.94296	1.89069	1.86207	1.91902	1.98429	2.03333	2.09254	2.10213	2.03207	1.90158	1.75993	1.78396	1.80566	1.83983	1.85156	2.19703	2.48979	2.34582	2.13396	2.03457	1.9354	1.78622	1.75353	1.64936	1.64161	1.60416	2.13324
1.02754	1.03955	1.0445	1.06854	1.07698	1.09786	1.11964	1.15655	1.22543	1.31147	1.41606	1.56041	1.6171	1.71984	1.84111	1.84675	1.89672	1.89816	2.02924	2.09102	2.01445	2.00283	1.99192	1.95245	1.88663	1.87922	1.92534	1.99489	2.04236	2.0772	2.08892	2.03714	1.8942	1.73326	1.7284	1.75947	1.82524	1.8079	2.16143	2.42058	2.2617	2.08958	1.99735	1.89554	1.76717	1.67223	1.55949	1.56747	1.562	2.14039
1.02638	1.03331	1.04548	1.07207	1.07976	1.09152	1.11335	1.15985	1.23496	1.31735	1.4113	1.55996	1.62319	1.71754	1.82745	1.89593	1.91548	1.93175	2.03292	2.08954	2.06135	2.03022	1.99288	1.95525	1.93085	1.89235	1.94719	2.03665	2.07499	2.15337	2.14358	2.06763	1.91129	1.74412	1.75217	1.7742	1.81159	1.83698	2.18927	2.45712	2.27127	2.1006	1.99743	1.90308	1.77338	1.65088	1.54133	1.56509	1.58833	2.08606
1.04204	1.05638	1.05901	1.07944	1.08565	1.09981	1.12758	1.16355	1.23966	1.33631	1.43944	1.59025	1.65993	1.76101	1.84855	1.89466	1.92825	1.93338	2.07698	2.08496	2.09015	2.08051	2.0287	1.98897	1.97197	1.94093	2.02963	2.11571	2.15018	2.222	2.21909	2.16827	1.971	1.81605	1.80675	1.84797	1.88796	1.88638	2.21976	2.51843	2.35847	2.09646	2.05026	1.8971	1.74854	1.65622	1.50912	1.54957	1.57877	2.09326
1.02694	1.03963	1.04765	1.06412	1.07122	1.08767	1.10876	1.1448	1.21846	1.30838	1.41101	1.54011	1.59373	1.6939	1.8199	1.86318	1.87469	1.91837	2.03215	2.04586	2.05012	2.04102	1.97977	1.94707	1.9134	1.87924	1.96047	2.04789	2.09663	2.13343	2.16088	2.08795	1.90714	1.74512	1.76301	1.79692	1.83123	1.82299	2.15499	2.45113	2.28088	2.05467	2.05162	1.88672	1.75418	1.68798	1.57362	1.58007	1.55838	2.04068
HG
1.08222	0.995827	0.969492	0.973007	0.986865	0.989082	0.957127	0.991349	1.00529	1.13021	1.17591	1.21034	1.02406	0.932157	1.13082	1.07964	0.970741	0.982173	1.05831	1.04233	1.08266	1.0495	1.0358	1.09465	1.03794	1.25749	1.04772	1.03991	1.01979	1.23192	1.04876	1.18086	0.965351	0.946556	0.676261	0.632858	0.617252	0.751238	0.643181	0.713393	0.678657	0.665422	0.625301	0.680483	0.746493	0.639667	0.615707	0.683256	1.05378	0.928843
1.15108	1.09693	1.08586	1.06801	1.22658	1.12601	1.1093	1.09423	1.116	1.18566	1.30282	1.25845	1.07729	1.12772	1.16294	1.1065	1.03357	1.01787	1.0996	1.09836	1.22375	1.1664	1.10678	1.15032	1.14469	1.37274	1.19264	1.18121	1.06848	1.25227	1.14157	1.23117	0.977164	0.957575	0.677441	0.700906	0.657896	0.741374	0.662738	0.78703	0.689735	0.715067	0.7028	0.735751	0.784445	0.691924	0.666822	0.784838	1.08858	1.04529
1.16579	1.08202	1.08914	1.07889	1.22335	1.16289	1.12433	1.09997	1.12713	1.16846	1.23978	1.24516	1.07452	1.11818	1.152	1.10382	1.03342	1.02004	1.08418	1.12038	1.245	1.17761	1.1199	1.13494	1.14508	1.35644	1.19927	1.19309	1.05856	1.21565	1.10784	1.20333	0.956083	0.960134	0.67771	0.687332	0.635773	0.737324	0.64768	0.778046	0.69799	0.716385	0.70412	0.743971	0.775323	0.701802	0.675927	0.776842	1.0968	1.0491
1.15554	1.06436	1.08309	1.08334	1.23361	1.17817	1.1289	1.1133	1.13057	1.16174	1.17996	1.23789	1.07177	1.10462	1.14439	1.11172	1.02992	1.01254	1.07989	1.08385	1.26008	1.16211	1.1048	1.13085	1.14136	1.41641	1.24016	1.19299	1.05491	1.20704	1.1059	1.19835	1.00546	0.969244	0.671757	0.684639	0.621606	0.74123	0.65345	0.764643	0.714481	0.718079	0.700619	0.738378	0.79446	0.721989	0.671701	0.771591	1.0934	1.02598
1.14908	1.05494	1.0813	1.07845	1.23271	1.19924	1.13884	1.10754	1.1346	1.14022	1.12079	1.23534	1.06965	1.11473	1.14032	1.10447	1.02525	0.999191	1.07509	1.10027	1.27124	1.16659	1.10354	1.1252	1.14797	1.43039	1.23191	1.19409	1.04894	1.19297	1.1016	1.19679	1.0503	0.995308	0.669436	0.682428	0.599673	0.749571	0.649228	0.770416	0.700119	0.709722	0.701884	0.738823	0.783441	0.722965	0.676727	0.777083	1.08002	1.04913
1.15885	1.03586	1.08238	1.08797	1.24805	1.20816	1.16166	1.10919	1.14045	1.1346	1.08376	1.2285	1.06891	1.08301	1.1603	1.11882	1.02707	1.01051	1.07564	1.09273	1.28061	1.17127	1.10672	1.13523	1.15069	1.36627	1.2163	1.20108	1.03641	1.20711	1.09055	1.17956	1.03301	0.963112	0.66805	0.691358	0.613683	0.741659	0.639924	0.781893	0.699975	0.704719	0.713352	0.743323	0.803259	0.729593	0.682676	0.777291	1.1085	1.04167
1.13975	1.01491	1.07593	1.09184	1.25806	1.18232	1.1593	1.10581	1.13579	1.12121	1.036	1.20786	1.06925	1.05583	1.13363	1.1189	1.01552	1.00862	1.07191	1.07761	1.29325	1.17767	1.11172	1.13096	1.12534	1.28496	1.22531	1.20294	1.03971	1.15567	1.05088	1.16412	1.07827	0.952325	0.66186	0.701105	0.612119	0.744389	0.631253	0.7879	0.689504	0.704813	0.708247	0.749462	0.796135	0.73146	0.688618	0.772359	1.10931	1.04674
1.13191	0.991609	1.07453	1.08144	1.2476	1.19925	1.14317	1.09847	1.13762	1.08863	0.975892	1.1823	1.05754	1.01115	1.0903	1.08453	1.01588	0.995873	1.05104	1.05721	1.28761	1.16181	1.09536	1.098	1.10857	1.37644	1.21304	1.18915	1.03599	1.14176	1.0576	1.16978	1.13538	0.973114	0.64725	0.716413	0.604482	0.755915	0.618273	0.795365	0.664692	0.704352	0.708255	0.74652	0.823624	0.740409	0.693248	0.781881	1.08314	1.04741
1.14399	0.982898	1.06205	1.07903	1.24033	1.20099	1.13258	1.08568	1.12239	1.08612	0.977344	1.18739	1.05265	0.983965	1.09405	1.07391	1.01816	1.01022	1.05117	1.07353	1.29635	1.18561	1.12036	1.10805	1.09003	1.33626	1.19155	1.19625	1.04003	1.12947	1.04597	1.18731	1.05973	0.976299	0.653089	0.716898	0.58954	0.75649	0.620998	0.780055	0.670059	0.702518	0.697804	0.735943	0.815328	0.735543	0.679417	0.782912	1.09683	1.06961
1.12438	0.954317	1.05374	1.06168	1.21554	1.18371	1.10026	1.06586	1.12677	1.0623	0.942658	1.18645	1.03552	0.977059	1.09607	1.09645	1.00414	1.0023	1.04671	1.07239	1.29684	1.17766	1.1167	1.10358	1.08073	1.38085	1.20655	1.21018	1.04707	1.15551	1.0576	1.18991	1.08425	0.990549	0.64537	0.710385	0.599383	0.756488	0.623735	0.776708	0.660995	0.692335	0.688202	0.731468	0.811964	0.741317	0.684111	0.787523	1.08901	1.05045
1.11929	0.93498	1.04886	1.06614	1.20335	1.17113	1.10835	1.07063	1.12122	1.08253	1.0008	1.1848	1.04095	0.983266	1.09399	1.0848	1.0197	1.00728	1.04081	1.0679	1.30568	1.19109	1.12142	1.10205	1.08684	1.41614	1.21605	1.22174	1.0383	1.14489	1.05858	1.18953	1.08975	0.98145	0.653545	0.717439	0.599916	0.75718	0.626533	0.781933	0.663601	0.697715	0.704399	0.734231	0.803463	0.73721	0.683931	0.777756	1.09604	1.04512
1.12635	0.90955	1.04594	1.06453	1.20045	1.16722	1.07655	1.07212	1.12006	1.10164	0.973493	1.15044	1.03438	0.967359	1.09377	1.07788	1.01456	1.00286	1.04058	1.04263	1.28067	1.15222	1.08894	1.0996	1.0793	1.36283	1.23555	1.18108	1.03674	1.16879	1.07071	1.20979	1.08674	0.998105	0.661315	0.715975	0.613808	0.761764	0.643221	0.801211	0.664017	0.701588	0.697348	0.735579	0.808748	0.730525	0.68804	0.778421	1.08214	1.03661
1.10361	0.897239	1.03633	1.05457	1.15695	1.14445	1.05421	1.05915	1.10434	1.07388	0.942636	1.14322	1.01748	0.941904	1.09418	1.06717	1.00136	0.99198	1.02616	1.01577	1.22917	1.14671	1.08763	1.09002	1.04362	1.32431	1.21693	1.16181	1.0148	1.05991	1.03289	1.18593	1.09083	0.993973	0.658286	0.687761	0.60917	0.757757	0.633919	0.806594	0.657835	0.714878	0.695681	0.726551	0.79714	0.720135	0.680567	0.785114	1.09611	1.03312
STG
0.972381	0.970447	0.984575	0.965017	0.981434	0.980481	0.987666	1.00696	0.918678	1.17512	1.03001	0.9816	1.17095	1.01327	0.966753	1.04419	0.973267	1.04423	0.970587	1.10605	1.07212	1.00252	1.05318	0.999843	1.02108	0.998491	0.98515	1.02758	1.00395	1.04548	1.08331	1.00298	0.989565	1.01584	0.984263	1.08531	0.999357	0.969449	0.923602	0.973568	0.996375	0.97014	0.962122	0.927329	1.15882	1.02589	1.11211	0.977281	0.859786	0.987259
1.08912	1.20452	1.08277	1.03431	1.08252	1.08725	1.1065	1.20704	1.00519	1.2481	1.16587	1.03667	1.342	1.11517	1.0746	1.09164	1.09366	1.17377	1.19901	1.19544	1.16133	1.13773	1.12787	1.09338	1.06253	1.12739	1.07398	1.13197	1.06981	1.1615	1.18139	1.09963	1.12907	1.18446	1.12838	1.2258	1.09651	1.13266	1.07806	1.02362	1.1133	1.12792	1.06814	1.10294	1.42246	1.14575	1.31858	1.11614	1.07802	1.0285
1.07806	1.17802	1.07778	1.06955	1.07545	1.08423	1.1036	1.21386	1.02862	1.27473	1.1756	1.0463	1.31503	1.10999	1.06333	1.08245	1.07711	1.16442	1.19818	1.17084	1.14754	1.16145	1.11101	1.09976	1.08255	1.13593	1.08526	1.13181	1.08884	1.16486	1.18772	1.10739	1.12944	1.18522	1.14177	1.26198	1.10924	1.14588	1.10069	1.02818	1.13372	1.15892	1.05868	1.08881	1.42077	1.15606	1.3517	1.13057	1.0694	1.03239
1.10198	1.19413	1.10822	1.08653	1.1056	1.08912	1.0804	1.2074	1.03335	1.22338	1.18337	1.03716	1.31573	1.11376	1.06524	1.08974	1.08105	1.17171	1.20478	1.17769	1.15174	1.16018	1.13096	1.09577	1.08731	1.14035	1.09647	1.13673	1.09005	1.1743	1.18887	1.09405	1.05196	1.1924	1.16065	1.26686	1.12076	1.16371	1.09222	1.04754	1.14373	1.13822	1.07194	1.10328	1.42912	1.16086	1.36671	1.11638	1.0682	1.06543
1.12961	1.19232	1.1199	1.10901	1.08065	1.11977	1.07687	1.21616	1.04067	1.22386	1.19998	1.05563	1.23578	1.12378	1.07338	1.09678	1.08854	1.18781	1.21147	1.18165	1.15937	1.17552	1.14431	1.10809	1.07781	1.1479	1.09632	1.15034	1.09775	1.19966	1.19765	1.12869	1.09356	1.21136	1.17017	1.29203	1.13433	1.16737	1.13503	1.06329	1.12921	1.16242	1.07291	1.11894	1.35998	1.16478	1.36986	1.10978	1.08762	1.0555
1.1308	1.23886	1.14017	1.10604	1.13763	1.14259	1.12104	1.24843	1.08144	1.20406	1.21218	1.06693	1.20618	1.1241	1.07068	1.10098	1.07844	1.16846	1.22813	1.178	1.16865	1.17482	1.13217	1.11508	1.08364	1.1603	1.10832	1.15186	1.10342	1.22883	1.19909	1.10968	1.09478	1.2218	1.16974	1.29431	1.14063	1.18426	1.1821	1.06904	1.14906	1.2309	1.09408	1.13221	1.23944	1.1876	1.41012	1.11888	1.11271	1.06489
1.13826	1.26074	1.13506	1.10924	1.12896	1.11128	1.13404	1.25059	1.08298	1.13863	1.20581	1.06614	1.18584	1.11948	1.08058	1.11392	1.09639	1.19118	1.23479	1.16011	1.17407	1.16887	1.13468	1.1133	1.07896	1.17232	1.10536	1.14639	1.1075	1.23715	1.19774	1.10611	1.10515	1.21882	1.16206	1.30475	1.14644	1.18894	1.20147	1.07371	1.14512	1.21806	1.10662	1.12389	1.19846	1.20289	1.427	1.13661	1.12241	1.07735
1.15493	1.25198	1.15796	1.1331	1.15782	1.16172	1.12967	1.25398	1.08511	1.09857	1.20386	1.07756	1.19325	1.10614	1.07528	1.11482	1.09796	1.18176	1.22847	1.17921	1.17304	1.17661	1.12415	1.11825	1.08926	1.16801	1.11138	1.13223	1.10527	1.23764	1.19663	1.10216	1.10607	1.22007	1.18143	1.31001	1.15303	1.192	1.20677	1.09371	1.15611	1.23737	1.11677	1.12802	1.11331	1.20397	1.4078	1.15155	1.12401	1.07571
1.12075	1.26241	1.12671	1.12157	1.12812	1.12635	1.12899	1.22983	1.07846	1.10262	1.2034	1.0715	1.17296	1.0898	1.05995	1.10732	1.07759	1.18037	1.19647	1.1547	1.14346	1.16857	1.11415	1.1125	1.07965	1.16783	1.10695	1.12864	1.092	1.23478	1.17559	1.08476	1.09993	1.22643	1.17138	1.30965	1.15641	1.17681	1.17812	1.09223	1.14288	1.24762	1.13114	1.13292	1.05294	1.20641	1.45603	1.1658	1.12011	1.0777
1.13703	1.23304	1.1376	1.12664	1.136	1.13958	1.11423	1.21221	1.07128	1.07383	1.19432	1.06447	1.1764	1.08013	1.06393	1.10639	1.07603	1.16443	1.19992	1.16084	1.14781	1.15617	1.11166	1.11014	1.06326	1.14658	1.09559	1.12823	1.08952	1.20867	1.17517	1.10014	1.04909	1.2092	1.15632	1.30366	1.13835	1.15818	1.1531	1.07421	1.11972	1.19931	1.12534	1.12367	0.99857	1.1979	1.44107	1.15642	1.11301	1.06362
1.13595	1.22472	1.12154	1.06189	1.12048	1.12589	1.10549	1.21811	1.04816	1.08797	1.18699	1.05599	1.15506	1.07923	1.06046	1.09323	1.05484	1.17085	1.20705	1.13896	1.13253	1.17419	1.11477	1.10554	1.05639	1.14877	1.08947	1.12028	1.08278	1.20625	1.18835	1.07766	1.07747	1.21252	1.16233	1.30866	1.16072	1.15448	1.12782	1.06703	1.12434	1.18221	1.13298	1.12192	1.04689	1.17392	1.44734	1.11485	1.10813	1.0606
1.14918	1.24304	1.10394	1.07998	1.10354	1.10663	1.11527	1.20192	1.06354	1.07301	1.18745	1.06194	1.09892	1.06345	1.05139	1.08552	1.05997	1.16621	1.18275	1.12909	1.08607	1.15584	1.10948	1.09448	1.03449	1.14371	1.08603	1.1169	1.07057	1.2155	1.18944	1.06027	1.09633	1.24024	1.16735	1.29815	1.14846	1.14124	1.09842	1.03018	1.10966	1.16261	1.13708	1.10665	0.980897	1.14392	1.48561	1.1203	1.11785	1.05965
1.12346	1.21032	1.08475	1.03018	1.08521	1.08657	1.09151	1.19516	0.991871	1.00799	1.17375	1.03264	1.0838	1.0715	1.05373	1.07564	1.0322	1.15978	1.16133	1.12594	1.10866	1.13407	1.08957	1.0796	1.00816	1.13304	1.07247	1.10387	1.0008	1.20084	1.16883	1.0673	0.952571	1.22671	1.14174	1.28221	1.12266	1.125	1.07065	1.01199	1.09753	1.12861	1.12043	1.08174	0.940967	1.14187	1.46614	1.09195	1.08957	1.03802
[truncated: 94 more columns]

## Sheet: Figure 3a & Ext. Figure 6
Cluster 1	electrode
time	0.0217373	-0.119231	-0.0580932	-0.0596335	-0.0129245	0.0179041	-0.137502	-0.00976215	0.129692	-0.0478356	-0.0291503	-0.0589018	-0.0951329	-0.124173	0.0020366	-0.0865759	-0.105164	-0.071421	0.00240188	0.10274	0.00223202	0.0855311	-0.0329392	0.0603516	0.0954805	0.071844	0.0561694	-0.054148	-0.0196548	-0.0259438	-0.105252	-0.201059	-0.130602	-0.216387	-0.19132	-0.172467	-0.240167	-0.166282	-0.17856	-0.142647	-0.173916	0.0141305	-0.00424929	-0.0249558	-0.0956672	-0.0601913	-0.108151	-0.0518361	-0.0395988
	0.00636599	-0.126511	-0.0551708	-0.0547874	-0.0100135	0.0146797	-0.120481	0.00916697	0.154516	-0.0341369	0.0139615	-0.0432221	-0.0933857	-0.0994057	-0.0055587	-0.0782725	-0.106549	-0.079566	-0.0161669	0.068245	0.00739321	0.0983833	-0.0431432	0.0534241	0.107597	0.0491832	0.0657608	-0.0551697	-0.00988317	-0.0131001	-0.0919537	-0.178778	-0.116007	-0.201543	-0.178405	-0.155362	-0.236542	-0.150575	-0.165949	-0.138431	-0.15311	-0.00311946	0.0361892	0.00690368	-0.0764699	-0.0561908	-0.0722136	-0.0266358	-0.0384606
	-0.0141087	-0.109615	-0.0547647	-0.0533873	-0.009883	0.00891498	-0.109011	0.024356	0.1647	-0.0192276	0.0372844	-0.0323438	-0.0890009	-0.0644952	-0.00702067	-0.0807998	-0.0910789	-0.0803228	-0.0244762	0.051771	0.0146599	0.10298	-0.0374556	0.0694047	0.127908	0.0124802	0.0707708	-0.0614111	-0.0101501	-0.00731941	-0.0723297	-0.14694	-0.104443	-0.183949	-0.163157	-0.134185	-0.22683	-0.129466	-0.151036	-0.135601	-0.130537	-0.0106131	0.0729031	0.0312606	-0.0548864	-0.0522591	-0.0536354	-0.0110035	-0.0360289
	-0.0351518	-0.0777117	-0.0579265	-0.0544473	-0.0133593	0.0059185	-0.104161	0.0478538	0.171239	-0.00676486	0.0378912	-0.0193665	-0.0668288	-0.0342649	0.004748	-0.0951545	-0.0764249	-0.0831346	-0.0277119	0.0526417	0.0240522	0.0897687	-0.0152966	0.0990371	0.158554	-0.0274625	0.0700973	-0.072374	-0.0149552	-0.00826491	-0.0507233	-0.112263	-0.0952711	-0.163523	-0.152233	-0.111053	-0.205918	-0.109336	-0.131939	-0.131799	-0.116581	-0.000800889	0.0991559	0.0445518	-0.0404741	-0.0384731	-0.0471846	-0.00871724	-0.0319752
	-0.0539394	-0.0442431	-0.0580768	-0.0552447	-0.0169955	0.00630697	-0.0923142	0.0729307	0.16964	0.0100741	0.0196995	0.00281102	-0.0418277	-0.0122845	0.0202261	-0.108085	-0.0602589	-0.0801133	-0.0303933	0.0555251	0.0309637	0.0672853	0.0179462	0.120526	0.179998	-0.0591499	0.0552797	-0.0821272	-0.0251748	-0.0128832	-0.0350504	-0.0841762	-0.083914	-0.141781	-0.147612	-0.0880275	-0.178533	-0.0931371	-0.116478	-0.12386	-0.108191	0.0204276	0.109105	0.0464063	-0.0318309	-0.0337471	-0.0527851	-0.0112156	-0.0220067
	-0.0645925	-0.0256233	-0.0534702	-0.0544443	-0.0187096	0.00496555	-0.0751652	0.0822121	0.154122	0.0248173	-0.0043798	0.0288142	-0.0219298	0.00702262	0.028452	-0.103339	-0.0527699	-0.0665434	-0.0240735	0.0438201	0.0334467	0.0377721	0.0478861	0.107896	0.180794	-0.063046	0.0284245	-0.0831387	-0.0267574	-0.0142882	-0.024846	-0.0677156	-0.0724215	-0.119367	-0.14492	-0.0677851	-0.150555	-0.0774239	-0.100945	-0.114125	-0.100178	0.0387654	0.0961288	0.0434689	-0.025029	-0.0483528	-0.0541778	-0.01108	-0.0154435
	-0.0696127	-0.0226514	-0.0477001	-0.0522704	-0.0200213	-0.00202514	-0.0536908	0.0694405	0.120391	0.0284588	-0.017121	0.0468988	-0.00417271	0.0134215	0.0246637	-0.0842215	-0.0567041	-0.057862	-0.0208204	0.0183211	0.0282454	0.0128588	0.0572935	0.0671402	0.159641	-0.0567909	0.00525189	-0.0790987	-0.0192613	-0.0154306	-0.020519	-0.0612062	-0.0615925	-0.0963599	-0.133903	-0.0568966	-0.125685	-0.0635695	-0.0807511	-0.0999007	-0.0873826	0.0423557	0.0648702	0.0393264	-0.01368	-0.0667723	-0.0480445	-0.00500233	-0.0168465
	-0.0578744	-0.0243841	-0.0427647	-0.049512	-0.022715	-0.0133333	-0.0305556	0.0533255	0.0809221	0.0346992	-0.0197573	0.0567897	0.00422775	-0.00321757	0.0225282	-0.0550259	-0.0514633	-0.0551788	-0.0177404	-0.0143737	0.0112446	-0.00625203	0.053561	0.0146511	0.119079	-0.0418089	0.00272765	-0.0713136	-0.0137608	-0.011462	-0.0184158	-0.0576043	-0.0510367	-0.0794338	-0.115283	-0.0512026	-0.10504	-0.0504527	-0.057845	-0.0792191	-0.0690357	0.0236006	0.0252535	0.0245086	-0.000312757	-0.0747325	-0.0339568	0.00162385	-0.0275339
	-0.0421014	-0.0178447	-0.0377513	-0.044471	-0.025245	-0.0256324	-0.0224646	0.0459502	0.0549996	0.0417514	-0.0118543	0.0477137	0.00248623	-0.0337532	0.0188252	-0.0264402	-0.0330523	-0.0488108	-0.017784	-0.0278915	-0.00753901	-0.0233937	0.0340698	-0.0215611	0.0723255	-0.0257679	0.015642	-0.0587752	-0.017445	-0.00613488	-0.0203259	-0.0542058	-0.0424693	-0.068281	-0.0899877	-0.0486897	-0.0910428	-0.0424746	-0.045679	-0.0569563	-0.0561743	-0.00777289	-0.0120476	0.0049836	0.00677446	-0.075517	-0.0211682	0.00477915	-0.0413298
	-0.0292478	-0.00324893	-0.0321718	-0.0354321	-0.0255177	-0.0312493	-0.0205991	0.0439615	0.0414149	0.0510649	-0.00659843	0.0191362	-0.00874591	-0.0604406	0.00782461	-0.00827065	-0.0109929	-0.0368474	-0.0155575	-0.018866	-0.0105812	-0.0383777	0.00244973	-0.0286644	0.0390654	-0.0163533	0.0280356	-0.0417427	-0.0165419	-0.000741418	-0.0250071	-0.0461813	-0.0338962	-0.0599652	-0.0649592	-0.0437616	-0.0760128	-0.0390282	-0.0382148	-0.03736	-0.0485047	-0.0302326	-0.0328264	-0.0125341	0.00519422	-0.0711965	-0.0159512	0.00271791	-0.0541635
	-0.0175731	0.00444979	-0.0252417	-0.0242791	-0.0219462	-0.029307	-0.0167843	0.0378289	0.0289796	0.0424585	-0.00799727	-0.0131183	-0.0136993	-0.064255	-0.00592013	-0.0139089	0.00436081	-0.0230413	-0.00930744	0.00155407	0.000279222	-0.0393519	-0.0251712	-0.0208738	0.0234657	0.000622272	0.0332101	-0.018594	-0.00830842	0.00246602	-0.0277452	-0.0328684	-0.0248516	-0.047925	-0.042675	-0.0281404	-0.0546249	-0.0316701	-0.0280306	-0.0203457	-0.0383573	-0.0331533	-0.0357597	-0.0241611	-0.00204872	-0.0538306	-0.0177897	-0.00548375	-0.0494467
	-0.0101515	0.00334352	-0.0145635	-0.0123712	-0.012428	-0.0186635	-0.00342416	0.0122743	0.0157779	0.0214321	-0.0065237	-0.0203617	-0.00834576	-0.0392444	-0.00593255	-0.022302	0.00553646	-0.007854	-0.00543951	0.0157423	0.0078891	-0.0273088	-0.0288711	-0.0077915	0.0164586	0.00333616	0.0222579	0.00475149	0.000773013	0.00176521	-0.0195476	-0.0184519	-0.0155795	-0.0277421	-0.0217484	-0.0107694	-0.0257928	-0.0179619	-0.0146415	-0.00499683	-0.0229846	-0.0218662	-0.0253524	-0.0204074	-0.00509093	-0.0247881	-0.0162416	-0.0112632	-0.0285028
	-0.00302514	0.00269595	-0.000563318	0.000549294	0.000701935	-0.00352895	0.00728367	-0.0145288	-0.0049251	0.000405629	-0.00372376	-0.00568519	0.00323103	-0.00293086	0.00537014	-0.0122189	0.00185713	0.00975944	-0.00141237	0.0116385	-0.000862718	0.00484704	-0.00928453	0.00650412	0.0056302	-0.00449688	-0.00087321	0.0172691	0.00558421	-0.00228203	-0.0030466	-0.000949675	-0.0018247	-0.000587896	0.00160766	0.00452973	0.00590351	-2.38611e-05	-0.00447351	0.00353363	-0.0010547	-0.00480021	-0.00433891	-0.0039124	-0.00081056	0.00992795	-0.00427211	-0.00715576	0.00132809
	0.00657568	-0.000657296	0.0143329	0.0137592	0.0137558	0.0168677	0.00440951	-0.0220498	-0.020721	-0.0243442	0.00635094	0.0111606	0.00738988	0.0348315	0.00613232	0.0131937	-0.000750608	0.0131824	0.00554871	-0.00586299	-0.0075965	0.0277667	0.0197476	0.0141138	-0.0115359	-0.00555591	-0.0238515	0.00918529	0.00202536	-0.00406093	0.0156041	0.0182964	0.0137096	0.0264179	0.023271	0.0144616	0.0313867	0.0168495	0.0121399	0.00962128	0.0223037	0.0216711	0.021944	0.0151435	0.00578019	0.0322707	0.0142425	0.00403507	0.0297072
	0.0241741	-0.00983196	0.0260357	0.0223419	0.0199165	0.0346318	0.00851531	-0.0135246	-0.0191114	-0.039952	0.0118938	0.0280045	0.0114241	0.0715988	0.000350229	0.0352361	-0.0110038	0.0079535	0.0106106	-0.0230719	0.000290889	0.034047	0.0435792	0.00804734	-0.0340185	0.00609436	-0.0307433	-0.0126119	-7.41655e-05	0.00211172	0.0347353	0.0339736	0.0285462	0.0498372	0.0395448	0.0199185	0.0431275	0.0328064	0.0350058	0.0121877	0.0400928	0.0381486	0.0435071	0.0333374	0.00217002	0.03642	0.0240609	0.0198676	0.0469142
	0.046238	-0.0192563	0.0318807	0.0235773	0.0175482	0.0471963	0.0164758	-0.00715649	-0.000118818	-0.0307708	0.0184028	0.0436176	0.0172202	0.0947002	0.00073616	0.0418186	-0.0209397	0.010545	0.0164905	-0.0294913	0.0178561	0.0280621	0.0547827	0.00898761	-0.0665008	0.0310787	-0.00968589	-0.0382946	0.00647514	0.0135533	0.0518218	0.0454811	0.0418186	0.0652417	0.0504019	0.0278278	0.0531779	0.0421713	0.0627712	0.0110103	0.0530871	0.0385652	0.0501053	0.0417244	-0.0142592	0.037324	0.018738	0.0363973	0.0454683
	0.0593856	-0.0269083	0.0298807	0.0172275	0.00954874	0.0521984	0.0126889	-0.00858321	0.0239058	-0.00919936	0.0323405	0.0453822	0.022706	0.092796	-0.000280484	0.0293459	-0.0243869	0.0243613	0.0193642	-0.0189865	0.0241073	0.0177677	0.065639	0.0139591	-0.0972452	0.0518712	0.021293	-0.0648926	0.0106968	0.0245945	0.0662747	0.054466	0.0501473	0.0711406	0.0579827	0.0390168	0.0632098	0.0426253	0.088895	0.00876353	0.0620862	0.0258177	0.0501433	0.0443572	-0.0312077	0.0408691	0.00392171	0.0406546	0.0365816
	0.0535768	-0.0303296	0.0215441	0.00468768	-0.00132178	0.0506779	-0.0117034	-0.00848659	0.043888	0.017174	0.0587812	0.0401599	0.0313333	0.0703605	-0.00373864	-0.000368972	-0.0355329	0.0305536	0.025011	0.00631265	0.0236986	0.0219152	0.0820491	0.0186236	-0.111813	0.0547294	0.0546761	-0.0841195	0.016915	0.0366007	0.0759589	0.0490541	0.051908	0.0654236	0.0636585	0.049912	0.0726636	0.0409853	0.0962437	0.00588576	0.0663514	0.00398305	0.0511772	0.0433757	-0.0390191	0.0412341	-0.00883439	0.025172	0.0355238
	0.0378797	-0.0179934	0.0134339	-0.00949995	-0.0128833	0.044831	-0.0513339	-0.00658375	0.0572512	0.0403149	0.099013	0.0302215	0.0456603	0.0362576	-0.00646678	-0.0440573	-0.0538231	0.0148105	0.0295394	0.0213664	0.0168598	0.0392019	0.102758	0.0216108	-0.110085	0.0494932	0.0785394	-0.0861193	0.0194964	0.0510838	0.078746	0.0313281	0.0453824	0.0486091	0.0675601	0.0551936	0.079969	0.0398001	0.0894306	0.0027397	0.0663943	-0.021062	0.0494767	0.0363769	-0.0321903	0.0404308	-0.0157456	0.00772879	0.0406009
	0.0354277	0.000116451	0.0191741	-0.0227972	-0.0203911	0.0465016	-0.0864741	0.0119984	0.061018	0.0699411	0.133679	0.019775	0.0701898	0.0101878	-0.00941437	-0.084041	-0.0677578	-0.00711325	0.0252034	0.0121771	0.00877842	0.0518906	0.117038	0.0198584	-0.104604	0.0399496	0.0828623	-0.0757296	0.0174439	0.0619599	0.0744845	0.00918951	0.0319461	0.0256319	0.0684571	0.0498677	0.0788241	0.0369879	0.0766073	0.00103215	0.0557572	-0.045874	0.0523505	0.0264634	-0.00806352	0.0463778	-0.00660105	0.0048062	0.0431306
	0.0475099	0.0154624	0.0364912	-0.0347511	-0.0227118	0.0614983	-0.106151	0.045726	0.0595356	0.0969768	0.159706	0.0179437	0.102298	-3.50358e-05	-0.00949196	-0.109473	-0.0686426	-0.0129	0.0223243	-0.0197688	-0.00373474	0.0474735	0.113943	0.00847214	-0.0989606	0.0350626	0.0840473	-0.0573435	0.000847131	0.0690334	0.0685714	-0.00995939	0.0200845	-0.0030977	0.0599483	0.0366184	0.0672175	0.0337964	0.0614825	0.000987914	0.0363082	-0.0662341	0.06281	0.0161028	0.0353537	0.0733291	0.0212311	0.0244867	0.0502164
	0.0661843	0.0268588	0.0499619	-0.0416795	-0.0213727	0.0782984	-0.106499	0.0760871	0.0581543	0.108658	0.186309	0.0221998	0.143427	0.00959356	-0.0136509	-0.116873	-0.0575131	-0.00263479	0.0226012	-0.0532488	-0.0050701	0.0408208	0.103503	0.0027115	-0.0897525	0.0358249	0.0760105	-0.0487542	-0.020521	0.0737193	0.0672745	-0.0110963	0.0142766	-0.0275389	0.0495002	0.0212557	0.0472504	0.0337197	0.0482614	0.00529771	0.0155163	-0.064584	0.0799925	0.00977095	0.0920236	0.111887	0.0592552	0.0595701	0.0649261
	0.0844676	0.0297768	0.0570487	-0.0379059	-0.0152029	0.0894961	-0.0929715	0.0894569	0.0689944	0.110206	0.220621	0.0387158	0.180696	0.040998	-0.0168393	-0.106433	-0.0451764	0.0159575	0.0165575	-0.0761396	0.00593471	0.0410656	0.0889129	0.0245259	-0.0645618	0.03677	0.0573927	-0.0551357	-0.0439144	0.0793374	0.0733541	0.00544288	0.0154323	-0.0415668	0.0475874	0.0113499	0.0274571	0.0408134	0.042749	0.0136733	0.00212188	-0.0434132	0.110108	0.0116938	0.146482	0.144507	0.10132	0.099645	0.0912257
	0.0860321	0.0311731	0.058759	-0.0234873	-0.00459479	0.0962315	-0.0523961	0.0972665	0.106857	0.123495	0.261721	0.0711689	0.217552	0.0791882	-0.00698828	-0.0755251	-0.0251286	0.0256789	0.0132776	-0.0922272	0.0201125	0.0457915	0.0779244	0.0615035	-0.0271443	0.0331144	0.029066	-0.0673111	-0.0770852	0.0953784	0.0814746	0.0306608	0.0253669	-0.0433872	0.0660468	0.0125557	0.0134313	0.0587105	0.0548151	0.0217755	0.00314347	-0.0169159	0.140502	0.0253302	0.195208	0.160487	0.130644	0.13198	0.119307
	0.0656159	0.0398571	0.0633223	0.00227479	0.0151204	0.108516	0.00596941	0.121246	0.184453	0.154801	0.308319	0.120088	0.251526	0.130787	0.00629141	-0.0513357	-0.0108471	0.0293845	0.0128486	-0.0845717	0.0501349	0.0572331	0.085344	0.10353	0.0195517	0.0251371	-0.00344711	-0.0742549	-0.114136	0.125115	0.0887352	0.0526514	0.0426469	-0.0300657	0.104824	0.0213642	0.00584859	0.0840476	0.0917117	0.0283322	0.0240022	0.011206	0.15794	0.0591596	0.244205	0.167008	0.152845	0.158803	0.136591
	0.0442178	0.0562417	0.0800151	0.041736	0.0426586	0.143958	0.0868873	0.174474	0.302937	0.226638	0.383681	0.169933	0.306651	0.198641	0.0237146	-0.0386538	-0.0050936	0.0283694	0.0219763	-0.0571524	0.0819932	0.0598625	0.108104	0.153824	0.0790297	0.0222442	-0.0391112	-0.0804787	-0.145757	0.174018	0.0973146	0.0665794	0.0643548	-0.000751535	0.166538	0.0337905	0.00904425	0.112883	0.15267	0.0357773	0.0752194	0.0421928	0.177273	0.118041	0.300334	0.188959	0.16387	0.178687	0.148876
	0.0398419	0.0928938	0.113758	0.0965906	0.0753385	0.209253	0.196644	0.242002	0.437249	0.327701	0.515028	0.232037	0.414708	0.275189	0.0543443	-0.0239771	0.00762391	0.0325891	0.0420886	-0.0189204	0.10884	0.0604891	0.13833	0.209095	0.130088	0.0441603	-0.0659165	-0.0790269	-0.161913	0.251352	0.106151	0.0806404	0.0986087	0.0450671	0.25243	0.0442049	0.0220537	0.142666	0.233588	0.047977	0.164313	0.0753119	0.202635	0.186592	0.370854	0.237326	0.17053	0.198515	0.165239
	0.0643292	0.150049	0.162207	0.164775	0.11235	0.299072	0.326019	0.305016	0.56504	0.451955	0.713553	0.331203	0.577695	0.378979	0.109919	0.00300819	0.0209188	0.0502312	0.0629603	0.0143922	0.119391	0.0681138	0.170281	0.255319	0.159548	0.0896568	-0.0792848	-0.0774011	-0.161141	0.361069	0.118502	0.10243	0.142438	0.109813	0.357915	0.054844	0.0417541	0.18097	0.336546	0.0646291	0.296063	0.111509	0.236239	0.260097	0.476917	0.312416	0.190029	0.224817	0.183824
	0.11941	0.216246	0.222916	0.242657	0.152844	0.397193	0.466941	0.371198	0.675859	0.606057	0.965393	0.477998	0.78903	0.532211	0.183312	0.0337697	0.033291	0.0725375	0.0752103	0.0425523	0.107339	0.0930159	0.188749	0.295606	0.161347	0.142646	-0.0604144	-0.0871175	-0.152183	0.500644	0.132845	0.132056	0.196682	0.186817	0.48042	0.0688148	0.0686346	0.232947	0.467116	0.086144	0.462941	0.151532	0.290699	0.328129	0.625184	0.415527	0.227907	0.265551	0.201768
	0.186252	0.304428	0.290035	0.323318	0.193647	0.488537	0.614371	0.45855	0.790595	0.786943	1.25286	0.658026	1.04542	0.727312	0.258808	0.0803043	0.0502092	0.09457	0.0845992	0.0614235	0.0738751	0.117452	0.184607	0.343427	0.145301	0.191629	-0.00397699	-0.10941	-0.136223	0.667045	0.154632	0.169048	0.26336	0.273943	0.627967	0.0913458	0.104558	0.30015	0.628094	0.119184	0.655998	0.192768	0.355449	0.38589	0.790496	0.533657	0.283361	0.305237	0.223138
	0.257009	0.415263	0.357039	0.403273	0.229113	0.57342	0.759559	0.570457	0.911896	0.969253	1.55292	0.842782	1.33322	0.968053	0.313962	0.148704	0.0605856	0.0995423	0.0944315	0.0653683	0.0248969	0.117194	0.152083	0.391389	0.141975	0.225007	0.0775391	-0.145563	-0.114194	0.844037	0.186174	0.207868	0.337618	0.368785	0.792907	0.122605	0.148212	0.38748	0.810462	0.166893	0.862846	0.227012	0.405106	0.42585	0.952716	0.667195	0.349169	0.326224	0.238996
	0.323179	0.524501	0.414656	0.478343	0.256189	0.642916	0.896638	0.717764	1.01853	1.14513	1.85405	1.02955	1.6426	1.23494	0.355792	0.223116	0.0708401	0.0824068	0.110595	0.0518991	-0.0279558	0.101586	0.104481	0.437414	0.162231	0.239424	0.169877	-0.183568	-0.097162	1.00354	0.229476	0.2538	0.415951	0.470655	0.971198	0.163106	0.19151	0.485223	1.0054	0.221265	1.07195	0.240064	0.420467	0.456738	1.09889	0.82462	0.415622	0.326375	0.236702
	0.385535	0.620125	0.466135	0.538328	0.272413	0.697719	1.03247	0.88258	1.11042	1.32436	2.14145	1.21838	1.95462	1.50663	0.412443	0.302107	0.0858902	0.0670641	0.136766	0.037264	-0.0731048	0.0763159	0.0535154	0.486714	0.216564	0.24622	0.256109	-0.217719	-0.0929464	1.13981	0.280261	0.307783	0.497865	0.578977	1.14072	0.211197	0.233571	0.577391	1.20641	0.277916	1.26416	0.243287	0.406886	0.46576	1.22217	1.00184	0.475664	0.313828	0.224645
	0.460004	0.69778	0.503859	0.584932	0.276683	0.74027	1.16171	1.04975	1.17123	1.49931	2.39034	1.40766	2.26553	1.76804	0.499892	0.371904	0.1079	0.0646909	0.15981	0.035229	-0.0994933	0.0428246	0.00994414	0.5364	0.297393	0.261128	0.327596	-0.241463	-0.0927023	1.25539	0.333194	0.375204	0.58837	0.688645	1.28422	0.263262	0.276547	0.656508	1.40935	0.33444	1.426	0.244715	0.38719	0.456576	1.32097	1.17275	0.538625	0.30203	0.197185
	0.554076	0.77199	0.525318	0.622198	0.279061	0.77545	1.27805	1.19806	1.22389	1.66511	2.58088	1.57522	2.59247	2.01636	0.61369	0.438497	0.139202	0.0879714	0.185282	0.0415165	-0.0916937	0.0246666	-0.00552663	0.591991	0.391056	0.290111	0.395075	-0.250316	-0.0940313	1.34291	0.390179	0.456332	0.683805	0.798187	1.39751	0.320923	0.318847	0.725759	1.59024	0.393564	1.54705	0.260189	0.373524	0.449972	1.40603	1.32857	0.606487	0.293063	0.147245
	0.647814	0.855036	0.53521	0.661724	0.291921	0.800089	1.38676	1.33629	1.28379	1.82663	2.71683	1.72362	2.92789	2.24781	0.742932	0.511042	0.184274	0.139209	0.235636	0.065139	-0.0499549	0.0334542	0.00279074	0.669507	0.490916	0.324608	0.475498	-0.23787	-0.0872021	1.39525	0.453349	0.551712	0.779676	0.906129	1.49248	0.384835	0.355805	0.789574	1.74346	0.450767	1.62839	0.286689	0.375114	0.457229	1.46974	1.47578	0.667028	0.292533	0.0899738
	0.733062	0.948422	0.53316	0.704121	0.311918	0.822069	1.48722	1.48999	1.34354	1.99133	2.82347	1.85609	3.27783	2.44855	0.884093	0.606067	0.249711	0.218804	0.310542	0.0913887	0.0109239	0.0678422	0.0290266	0.746185	0.588117	0.353401	0.58136	-0.214398	-0.0769602	1.41981	0.524676	0.653899	0.867406	1.01878	1.57816	0.453913	0.388235	0.858167	1.87929	0.504574	1.67488	0.324116	0.386456	0.466914	1.5157	1.59699	0.712734	0.307707	0.0452112
	0.81268	1.06213	0.526289	0.741937	0.327545	0.843709	1.59013	1.65128	1.40696	2.17384	2.90903	1.99495	3.63739	2.60447	1.02473	0.73094	0.333885	0.327472	0.402498	0.123299	0.071527	0.108736	0.0685674	0.825348	0.677018	0.379788	0.706449	-0.181636	-0.0687072	1.42373	0.60561	0.748159	0.9341	1.13372	1.65468	0.528237	0.423707	0.936737	1.99812	0.555432	1.70074	0.365741	0.39894	0.467136	1.55751	1.69217	0.750543	0.342256	0.0144859
	0.90173	1.17977	0.521307	0.768129	0.337298	0.86033	1.71558	1.81951	1.45163	2.35193	2.98754	2.14718	3.9664	2.73807	1.15301	0.872303	0.443536	0.449429	0.507855	0.162548	0.137964	0.146975	0.11851	0.904068	0.760966	0.406765	0.860062	-0.154784	-0.0704874	1.40843	0.694933	0.822382	0.989847	1.23074	1.70534	0.611067	0.46357	1.02376	2.1073	0.603798	1.71356	0.417121	0.4085	0.46657	1.58198	1.77226	0.798722	0.40266	-0.00520998
	0.998853	1.28847	0.522598	0.786876	0.341076	0.868559	1.87201	1.99493	1.46957	2.4977	3.07859	2.31946	4.24101	2.85308	1.27767	1.02118	0.559852	0.559745	0.619769	0.225703	0.234001	0.164477	0.1748	0.9734	0.840907	0.420301	1.02393	-0.129825	-0.0727756	1.39363	0.789851	0.867671	1.04338	1.29945	1.73996	0.702694	0.50859	1.1053	2.20063	0.647055	1.70819	0.467558	0.415776	0.468875	1.59388	1.84426	0.866526	0.481873	-0.0132574
	1.09908	1.39031	0.534807	0.801616	0.341638	0.861901	2.04937	2.16274	1.461	2.61697	3.17957	2.48298	4.46884	2.94178	1.41153	1.17376	0.656042	0.641096	0.727809	0.316058	0.359015	0.161179	0.230828	1.02109	0.91245	0.430942	1.15635	-0.115732	-0.0608498	1.39322	0.885892	0.884528	1.08666	1.35425	1.76325	0.785997	0.550992	1.17276	2.28556	0.689226	1.69425	0.51959	0.418383	0.472444	1.59837	1.89623	0.941462	0.565955	-0.012196
	1.20693	1.49227	0.55698	0.808231	0.34335	0.8435	2.24635	2.30872	1.42864	2.70445	3.26943	2.6137	4.62719	3.01714	1.54719	1.32614	0.724941	0.701252	0.830218	0.406967	0.503082	0.145772	0.28718	1.04769	0.965608	0.436537	1.24042	-0.110326	-0.0340056	1.39582	0.967411	0.897719	1.12043	1.39417	1.76797	0.852663	0.584384	1.21881	2.35902	0.724344	1.66976	0.593059	0.422779	0.478257	1.59297	1.93306	1.00392	0.647318	-0.00623694
	1.32823	1.5988	0.588449	0.8085	0.345897	0.825446	2.44294	2.43734	1.39394	2.7787	3.3447	2.70989	4.72244	3.0925	1.69413	1.47116	0.775664	0.748567	0.925263	0.491239	0.653143	0.132166	0.3283	1.04339	1.0047	0.436716	1.28086	-0.113221	-0.00253913	1.38943	1.02251	0.920975	1.13173	1.41127	1.75501	0.896253	0.613327	1.24792	2.39631	0.74357	1.64424	0.686651	0.428615	0.482319	1.58008	1.97442	1.04257	0.72121	-0.001634
	1.44884	1.698	0.630232	0.80617	0.347622	0.806517	2.59802	2.57008	1.3842	2.84763	3.42882	2.77252	4.78213	3.13595	1.83805	1.59989	0.825596	0.803116	1.02784	0.563945	0.787802	0.133762	0.348693	1.02704	1.02163	0.447523	1.29876	-0.130407	0.0254097	1.37907	1.04944	0.938593	1.12341	1.40903	1.73249	0.914676	0.635368	1.26112	2.39731	0.73945	1.61055	0.775681	0.441552	0.498794	1.56931	2.01156	1.07036	0.776563	0.00880492
	1.55031	1.77559	0.670572	0.798506	0.345499	0.797226	2.70765	2.70617	1.40804	2.90885	3.51825	2.81635	4.84239	3.15588	1.9532	1.72294	0.873048	0.873697	1.13429	0.634299	0.901344	0.152222	0.366753	1.01187	1.03043	0.449729	1.32751	-0.156335	0.0539661	1.37314	1.05063	0.941494	1.10812	1.39351	1.70375	0.917367	0.644465	1.26574	2.36866	0.719927	1.57224	0.857582	0.47011	0.520292	1.55254	2.0378	1.08365	0.817486	0.027578
	1.62351	1.83407	0.703179	0.786915	0.344414	0.812184	2.77961	2.81801	1.46609	2.96731	3.61464	2.83699	4.86806	3.17531	2.03966	1.8347	0.907703	0.966094	1.23551	0.706796	0.987367	0.186077	0.392802	1.0149	1.04811	0.44632	1.37119	-0.1695	0.0809278	1.37524	1.03077	0.932188	1.08969	1.38471	1.67501	0.918216	0.640215	1.26687	2.32383	0.694533	1.54328	0.937129	0.515305	0.540057	1.53577	2.04682	1.0867	0.85292	0.0556466
	1.68018	1.87228	0.723812	0.773659	0.344256	0.845917	2.83117	2.89276	1.54311	3.00754	3.70551	2.84837	4.84435	3.19152	2.10458	1.93046	0.931936	1.07111	1.32103	0.783038	1.04786	0.227012	0.436798	1.05278	1.08673	0.445691	1.41892	-0.170595	0.114573	1.3829	1.00469	0.924797	1.0675	1.37764	1.66108	0.921476	0.63915	1.26795	2.28972	0.675036	1.52428	0.99832	0.562104	0.564146	1.51597	2.04172	1.08828	0.884237	0.0760493
	1.72929	1.86969	0.737018	0.760725	0.345171	0.881239	2.89427	2.93011	1.60449	3.03711	3.80195	2.86896	4.8126	3.21283	2.13959	1.9971	0.942289	1.16476	1.38054	0.867313	1.10733	0.278746	0.498363	1.11975	1.13402	0.443347	1.4694	-0.161556	0.168397	1.40623	0.983484	0.92433	1.04484	1.37052	1.66953	0.933624	0.643466	1.28161	2.27054	0.666039	1.51646	1.03223	0.598821	0.597093	1.50279	2.03815	1.09568	0.921817	0.0923696
	1.75067	1.84719	0.749659	0.75653	0.347442	0.906832	2.97535	2.92746	1.62663	3.0635	3.89864	2.89514	4.79871	3.24683	2.15955	2.04379	0.93685	1.25117	1.41661	0.959912	1.16957	0.34239	0.576995	1.17738	1.18293	0.450272	1.50737	-0.132446	0.231285	1.44099	0.975713	0.927994	1.0237	1.36179	1.69605	0.959356	0.657425	1.30697	2.25341	0.675174	1.52569	1.03956	0.629131	0.631877	1.49829	2.0225	1.09607	0.956548	0.105155
	1.77559	1.82791	0.760584	0.762106	0.349693	0.914822	3.03659	2.91043	1.60742	3.09152	3.99445	2.92061	4.80883	3.29269	2.18113	2.08604	0.924913	1.34294	1.45023	1.04423	1.23488	0.404157	0.658311	1.22791	1.25392	0.476197	1.52598	-0.0839214	0.294213	1.47855	0.981875	0.928416	1.00041	1.35999	1.73289	0.994856	0.675993	1.32799	2.23809	0.700208	1.54441	1.03447	0.655012	0.662161	1.50897	2.01082	1.08599	0.991158	0.100349
	1.81333	1.80675	0.768591	0.768854	0.353428	0.90427	3.07753	2.89697	1.57458	3.12132	4.07556	2.94362	4.85544	3.33295	2.21577	2.12993	0.922769	1.44625	1.50453	1.12031	1.31331	0.451833	0.734618	1.28379	1.33316	0.520459	1.53236	-0.0339437	0.356029	1.50592	0.99254	0.923801	0.981543	1.36596	1.77289	1.02999	0.697887	1.34667	2.21805	0.728398	1.56472	1.03207	0.672838	0.698501	1.5339	2.00522	1.08635	1.03035	0.0995092
	1.85859	1.79472	0.778003	0.776558	0.360943	0.89059	3.09257	2.90548	1.5341	3.1592	4.14218	2.97856	4.91803	3.37952	2.27399	2.20089	0.941762	1.56489	1.57755	1.19218	1.4175	0.475247	0.811206	1.33827	1.40122	0.558409	1.53799	0.0143182	0.400776	1.52992	1.01087	0.919244	0.970552	1.37106	1.79945	1.05911	0.717632	1.36149	2.2087	0.746215	1.57783	1.04842	0.682156	0.736522	1.56539	1.99713	1.09654	1.0569	0.115129
	1.90415	1.80567	0.78541	0.79013	0.370953	0.873521	3.11607	2.92479	1.51744	3.19711	4.21251	3.01848	4.94346	3.43567	2.36384	2.30638	0.986315	1.68006	1.63864	1.23831	1.52978	0.478773	0.896652	1.38118	1.46235	0.569487	1.54718	0.0575621	0.418078	1.54593	1.03357	0.924788	0.963333	1.38773	1.8329	1.0799	0.737139	1.35393	2.19762	0.754609	1.58714	1.07588	0.690466	0.782403	1.59026	1.9811	1.10971	1.07142	0.138862
	1.93897	1.82956	0.792908	0.804098	0.380438	0.86684	3.15969	2.94852	1.54074	3.24285	4.29115	3.05547	4.94111	3.49063	2.46172	2.43204	1.04128	1.78308	1.7061	1.25478	1.63189	0.487426	0.99216	1.40567	1.51523	0.550102	1.55148	0.0961889	0.417894	1.56495	1.05843	0.938415	0.962582	1.42408	1.86862	1.09492	0.755589	1.32568	2.17251	0.761566	1.591	1.10571	0.695361	0.831688	1.60372	1.95941	1.13321	1.07669	0.162299
	1.96366	1.87445	0.808556	0.817433	0.390123	0.872153	3.23381	2.96877	1.58428	3.30457	4.34157	3.08216	4.92245	3.52864	2.53324	2.56085	1.09983	1.87114	1.77059	1.24896	1.72135	0.513913	1.08917	1.41659	1.55924	0.541133	1.55174	0.132526	0.409548	1.60325	1.08874	0.956179	0.973294	1.46598	1.90255	1.10925	0.773026	1.30332	2.1431	0.773341	1.58934	1.12874	0.6992	0.866265	1.59948	1.9461	1.16381	1.0827	0.171906
	1.96798	1.92234	0.832101	0.826245	0.400275	0.871147	3.32021	2.97334	1.63522	3.35967	4.36576	3.11447	4.9099	3.5501	2.57819	2.68043	1.14086	1.93915	1.8173	1.24226	1.79432	0.556476	1.18036	1.41584	1.5816	0.566623	1.52171	0.170366	0.42327	1.65836	1.11774	0.974987	0.996658	1.51044	1.93151	1.13273	0.793618	1.3055	2.11808	0.791407	1.58707	1.14698	0.699622	0.890452	1.5877	1.93925	1.19271	1.09644	0.166996
	1.95325	1.97543	0.862123	0.830413	0.407678	0.862696	3.3733	2.95284	1.66793	3.38235	4.37119	3.13195	4.87388	3.57915	2.606	2.75644	1.16956	1.97913	1.85697	1.26848	1.83833	0.595949	1.25366	1.41686	1.58243	0.595018	1.45732	0.204464	0.467105	1.70945	1.13907	0.998551	1.02824	1.56389	1.95427	1.17602	0.816251	1.33787	2.10879	0.813667	1.57499	1.14756	0.697639	0.910083	1.58213	1.928	1.22091	1.11529	0.166285
	1.92677	2.03179	0.887973	0.82781	0.41413	0.850281	3.37178	2.92223	1.67363	3.36323	4.35959	3.11025	4.79569	3.59172	2.62586	2.78322	1.18551	1.98651	1.89698	1.31405	1.86072	0.615374	1.30424	1.41373	1.57268	0.602017	1.38267	0.229698	0.520656	1.73784	1.15721	1.02959	1.06784	1.6285	1.97761	1.22996	0.839871	1.39112	2.12244	0.834308	1.56535	1.12644	0.680557	0.922915	1.58734	1.90405	1.23218	1.12974	0.172748
	1.91375	2.08022	0.896972	0.816857	0.414836	0.844114	3.32288	2.8612	1.65683	3.31672	4.34009	3.06812	4.66116	3.56105	2.62524	2.76399	1.19517	1.96548	1.92167	1.36276	1.89138	0.620847	1.33133	1.40524	1.5729	0.597279	1.3081	0.246856	0.565851	1.73781	1.17971	1.07361	1.11473	1.69699	2.02723	1.29146	0.862727	1.43808	2.14842	0.853453	1.57479	1.09769	0.646074	0.935655	1.59889	1.872	1.23839	1.1453	0.180409
	1.93478	2.12716	0.888411	0.795486	0.411585	0.8465	3.26285	2.76689	1.62104	3.2445	4.33582	3.00589	4.51026	3.48988	2.61317	2.71365	1.20802	1.93849	1.92959	1.41469	1.93536	0.614946	1.35455	1.39405	1.58338	0.578616	1.25069	0.277177	0.596849	1.71101	1.20559	1.1283	1.16399	1.75849	2.11	1.35101	0.871914	1.47846	2.17815	0.873647	1.599	1.06576	0.609585	0.9435	1.59264	1.8523	1.24301	1.15927	0.188146
	1.9692	2.1589	0.870137	0.767688	0.406456	0.846925	3.20613	2.65881	1.56345	3.1736	4.33621	2.9391	4.36673	3.39756	2.59106	2.64901	1.21293	1.91518	1.92099	1.45814	1.99152	0.609256	1.37795	1.38916	1.6021	0.546976	1.21298	0.317571	0.614169	1.67358	1.22478	1.1782	1.20717	1.79192	2.19391	1.39321	0.878002	1.50899	2.211	0.887093	1.63031	1.04159	0.585283	0.93976	1.57325	1.84237	1.24316	1.17237	0.201825
	2.00329	2.15372	0.848277	0.742085	0.402446	0.838866	3.14903	2.55498	1.50311	3.10942	4.31056	2.86036	4.25191	3.29217	2.56352	2.59138	1.20003	1.89214	1.89246	1.478	2.04853	0.611555	1.40829	1.3976	1.62169	0.518751	1.18827	0.360186	0.628404	1.64669	1.23185	1.21416	1.23155	1.78744	2.25553	1.40292	0.883244	1.52201	2.22948	0.894357	1.65468	1.03204	0.577015	0.932676	1.5466	1.83271	1.23636	1.19217	0.213875
	2.02585	2.11595	0.823982	0.718374	0.395804	0.817956	3.11413	2.46643	1.42683	3.081	4.27878	2.78206	4.21216	3.18184	2.55764	2.54246	1.18213	1.87251	1.83944	1.48315	2.08228	0.613417	1.44974	1.40357	1.64015	0.505875	1.17777	0.388596	0.636155	1.65031	1.22665	1.23715	1.22731	1.74161	2.27015	1.37586	0.882313	1.51052	2.22329	0.887463	1.65377	1.03906	0.583449	0.924244	1.51926	1.80877	1.21477	1.20893	0.226654
	2.03512	2.07004	0.800918	0.698749	0.385878	0.780908	3.09605	2.38499	1.33908	3.07953	4.23026	2.72025	4.23086	3.06673	2.54255	2.50539	1.17773	1.86178	1.79709	1.49411	2.1034	0.61181	1.48516	1.41437	1.63355	0.499845	1.17539	0.399536	0.636397	1.66531	1.21283	1.24539	1.19082	1.67111	2.23902	1.31542	0.888684	1.47461	2.19902	0.865502	1.63522	1.04973	0.601981	0.918975	1.48698	1.76979	1.18674	1.22119	0.24309
	2.03498	2.0291	0.781316	0.679462	0.372302	0.735596	3.06675	2.33725	1.27031	3.05587	4.15514	2.67739	4.25139	2.94896	2.52082	2.49944	1.1794	1.85041	1.78418	1.53334	2.11671	0.622982	1.51039	1.43406	1.61062	0.487424	1.16459	0.406483	0.637034	1.69118	1.19807	1.2435	1.13455	1.6018	2.18855	1.23797	0.899528	1.43123	2.15923	0.83095	1.60551	1.05653	0.629126	0.926627	1.46143	1.72797	1.16637	1.22248	0.257537
	2.02309	1.98969	0.765339	0.663025	0.356466	0.698495	3.02	2.31651	1.25254	3.02148	4.06365	2.64327	4.23955	2.86119	2.51575	2.51342	1.17459	1.8334	1.78249	1.60395	2.11101	0.638396	1.52819	1.45772	1.58495	0.463978	1.14059	0.420367	0.637879	1.71803	1.17311	1.23012	1.07136	1.53915	2.14052	1.16544	0.909088	1.39467	2.10353	0.800902	1.56611	1.06325	0.661202	0.941505	1.45336	1.68927	1.14751	1.20773	0.267168
	2.01337	1.9567	0.749965	0.650115	0.345364	0.680832	2.9812	2.3025	1.24563	2.98403	3.98742	2.63046	4.18875	2.79347	2.52692	2.54066	1.15751	1.80887	1.78964	1.68299	2.06645	0.662958	1.55022	1.4921	1.57036	0.433832	1.10238	0.45232	0.639098	1.72901	1.14012	1.20042	1.01307	1.49631	2.08462	1.10887	0.912906	1.36502	2.04798	0.777918	1.53607	1.06753	0.687199	0.953257	1.45149	1.65048	1.13416	1.20744	0.270059
	2.01244	1.94592	0.734106	0.642519	0.340616	0.6756	2.95341	2.28686	1.23929	2.93876	3.93667	2.63613	4.11649	2.74754	2.5399	2.5574	1.13715	1.77391	1.80341	1.74862	2.00318	0.697363	1.58314	1.5275	1.57908	0.402148	1.06476	0.490145	0.644259	1.73687	1.10558	1.16775	0.968966	1.46904	2.02906	1.07309	0.914128	1.34395	2.01085	0.767983	1.51116	1.07307	0.71343	0.9626	1.45566	1.60057	1.12098	1.21657	0.266298
	2.01468	1.96048	0.72563	0.639276	0.339367	0.67954	2.94225	2.26885	1.23441	2.91609	3.90666	2.6529	4.05789	2.73062	2.5595	2.55186	1.11287	1.72374	1.80776	1.77779	1.95092	0.707012	1.6219	1.56033	1.58865	0.377299	1.04901	0.512862	0.650304	1.74486	1.06805	1.13903	0.946371	1.44648	1.9864	1.05584	0.90609	1.3455	2.00322	0.778334	1.50678	1.09452	0.733016	0.97942	1.46494	1.53322	1.10555	1.22615	0.26785
	2.02315	1.97287	0.720108	0.640628	0.341799	0.692986	2.9454	2.24894	1.22599	2.92549	3.85761	2.66345	4.01217	2.72266	2.58148	2.51771	1.08226	1.67205	1.79203	1.77372	1.93124	0.693141	1.6641	1.57608	1.58675	0.372439	1.03824	0.523903	0.657696	1.75655	1.03583	1.11143	0.951177	1.42543	1.94952	1.05623	0.895696	1.3725	2.01841	0.802115	1.5257	1.11877	0.747335	1.00151	1.46617	1.4707	1.09762	1.21706	0.280777
	2.02925	1.95892	0.712946	0.641705	0.343652	0.710871	2.93974	2.20135	1.21625	2.91986	3.80309	2.66406	3.98453	2.70331	2.60018	2.43888	1.05669	1.65802	1.76757	1.74501	1.95132	0.67953	1.71602	1.57726	1.5699	0.395834	1.02042	0.526089	0.659999	1.77263	1.01363	1.087	0.97299	1.39631	1.91588	1.07194	0.878288	1.41217	2.03243	0.817266	1.55382	1.12044	0.757605	1.02107	1.46771	1.42366	1.10153	1.2015	0.306163
	2.03316	1.92983	0.708387	0.640351	0.343206	0.727159	2.9084	2.1239	1.21058	2.89518	3.7842	2.65706	3.9709	2.68994	2.61463	2.33546	1.03817	1.68044	1.75024	1.71382	1.99974	0.673947	1.76759	1.56545	1.53828	0.416808	0.99723	0.51835	0.65879	1.7993	1.00177	1.05447	0.995238	1.36533	1.88381	1.09189	0.857506	1.44709	2.02836	0.821802	1.58016	1.11307	0.763476	1.03363	1.46283	1.38877	1.10945	1.1988	0.331068
	2.04296	1.90443	0.702167	0.642274	0.346054	0.730009	2.84429	2.05264	1.20799	2.82865	3.77818	2.62071	3.91181	2.68127	2.60627	2.23583	1.04125	1.71473	1.74183	1.71096	2.06192	0.668813	1.81407	1.55904	1.50341	0.427431	0.974679	0.51845	0.656538	1.81479	0.995541	1.01418	1.00191	1.34087	1.84495	1.10719	0.838257	1.45572	2.00791	0.815598	1.59663	1.08737	0.766644	1.03544	1.44692	1.37728	1.11625	1.22201	0.350887
	2.06382	1.8824	0.691266	0.641209	0.348688	0.720731	2.77324	2.01185	1.19133	2.74128	3.76157	2.56012	3.79741	2.67524	2.58555	2.14883	1.05787	1.73695	1.73759	1.73191	2.12327	0.658881	1.85845	1.56769	1.47803	0.425414	0.955358	0.525196	0.663577	1.80685	0.990679	0.979371	0.991934	1.32533	1.80329	1.10135	0.82254	1.43483	1.96939	0.808006	1.59495	1.04975	0.768229	1.0349	1.42534	1.37679	1.12474	1.25653	0.367498
	2.09672	1.86488	0.674242	0.629314	0.34548	0.704962	2.70868	1.97425	1.15721	2.67653	3.75304	2.50999	3.69554	2.65205	2.54717	2.0722	1.06561	1.73544	1.72134	1.76703	2.17117	0.659319	1.89963	1.58522	1.46617	0.41442	0.957987	0.542642	0.683661	1.77628	0.978986	0.955377	0.973859	1.31362	1.76525	1.0777	0.812374	1.39761	1.91924	0.810452	1.58169	1.00273	0.776247	1.04937	1.40724	1.38834	1.14259	1.29504	0.378391
	2.12671	1.85703	0.653746	0.608475	0.335633	0.683648	2.63891	1.93621	1.11886	2.63185	3.74582	2.4768	3.63276	2.59458	2.49736	2.01313	1.0683	1.70733	1.68767	1.81465	2.21275	0.675756	1.92772	1.5985	1.45182	0.3996	0.973996	0.580333	0.705994	1.73032	0.965027	0.931402	0.945991	1.30238	1.73287	1.05248	0.808718	1.3493	1.85493	0.818273	1.56093	0.961966	0.786403	1.076	1.39227	1.40979	1.1619	1.32277	0.385746
	2.14752	1.85748	0.64154	0.583285	0.32134	0.652538	2.58503	1.9086	1.09534	2.59159	3.7329	2.45201	3.61063	2.51678	2.44789	1.96589	1.0567	1.66581	1.63886	1.85082	2.24015	0.716379	1.9647	1.58935	1.42372	0.394251	0.976627	0.620709	0.714732	1.67612	0.950584	0.906875	0.911951	1.28531	1.68909	1.03487	0.807615	1.30543	1.79033	0.820406	1.53791	0.933884	0.799156	1.11652	1.37419	1.44029	1.17449	1.32745	0.393293
	2.14819	1.8825	0.632151	0.562429	0.305399	0.619419	2.54446	1.8898	1.0936	2.56289	3.71524	2.44002	3.61925	2.42373	2.40317	1.91743	1.02413	1.62487	1.57733	1.88114	2.23923	0.770003	1.99886	1.56719	1.38724	0.399054	0.965666	0.660147	0.711325	1.62403	0.935549	0.881438	0.877379	1.26144	1.63567	1.02482	0.798022	1.27178	1.73759	0.809111	1.51093	0.908407	0.808158	1.15094	1.36545	1.47008	1.18492	1.30998	0.400396
	2.1095	1.92507	0.620958	0.545601	0.290222	0.590361	2.51161	1.86935	1.09853	2.54422	3.68102	2.43571	3.62207	2.3212	2.35942	1.86907	0.988744	1.59519	1.51505	1.91285	2.20321	0.822777	2.01391	1.55939	1.35911	0.408047	0.933944	0.689256	0.695107	1.59164	0.923419	0.848003	0.841858	1.21946	1.57504	1.01759	0.785112	1.24403	1.69332	0.783356	1.47931	0.886008	0.821662	1.15487	1.36663	1.49817	1.17827	1.28229	0.413269
	2.05475	1.9423	0.610397	0.533109	0.280647	0.568596	2.49246	1.83313	1.08895	2.50383	3.61399	2.42197	3.62149	2.22305	2.31355	1.80522	0.965363	1.5732	1.45505	1.94088	2.16336	0.863191	1.99243	1.57707	1.34739	0.429596	0.894472	0.706402	0.67192	1.58392	0.913227	0.812274	0.811184	1.16804	1.52035	1.01248	0.779129	1.2181	1.66018	0.755962	1.44277	0.868943	0.836073	1.14162	1.38538	1.51691	1.15952	1.24856	0.432939
	2.02297	1.92365	0.602356	0.526147	0.279742	0.557198	2.46678	1.78414	1.0679	2.45245	3.52881	2.40992	3.61307	2.14125	2.27152	1.72473	0.97046	1.56101	1.39437	1.94084	2.13455	0.878999	1.95088	1.61265	1.34785	0.455823	0.868683	0.723398	0.648328	1.58007	0.902245	0.792027	0.790362	1.11941	1.47978	1.00344	0.771744	1.19574	1.64085	0.723154	1.40164	0.865976	0.838249	1.12699	1.4168	1.50673	1.13636	1.21801	0.458426
	2.02534	1.88872	0.59292	0.522194	0.283341	0.550452	2.43028	1.7269	1.03837	2.39226	3.44562	2.40703	3.58352	2.07308	2.24249	1.63688	0.992626	1.55439	1.33041	1.90326	2.11764	0.883058	1.9078	1.63559	1.35297	0.478177	0.850106	0.741448	0.616152	1.56647	0.881146	0.799276	0.78001	1.07624	1.43996	0.986117	0.7574	1.18492	1.62605	0.68472	1.36216	0.888939	0.848681	1.10544	1.44303	1.47222	1.12414	1.20064	0.476945
	2.05343	1.84176	0.581248	0.516687	0.285081	0.545346	2.39885	1.66655	1.00592	2.33778	3.38522	2.39967	3.52294	2.02453	2.22809	1.56084	1.02851	1.55024	1.27307	1.85111	2.10159	0.888172	1.8607	1.64386	1.35945	0.489044	0.838081	0.76869	0.587459	1.55805	0.847645	0.811212	0.772002	1.0398	1.40899	0.962383	0.739233	1.18862	1.61026	0.644226	1.31625	0.929203	0.866905	1.08482	1.45488	1.42458	1.11571	1.19826	0.482692
	2.07828	1.79732	0.57654	0.509641	0.279059	0.543506	2.379	1.61229	0.978714	2.33257	3.33584	2.37631	3.42194	1.9821	2.23103	1.50074	1.07582	1.55297	1.24143	1.79903	2.09731	0.883821	1.81806	1.65052	1.34911	0.495892	0.816156	0.811962	0.583786	1.53442	0.799269	0.812401	0.767417	0.995608	1.38567	0.934707	0.71945	1.18642	1.58023	0.603113	1.26205	0.978682	0.874106	1.07282	1.44882	1.37001	1.08985	1.19637	0.471025
	2.06975	1.74717	0.580501	0.501763	0.263614	0.541859	2.35914	1.56694	0.970815	2.34302	3.28138	2.331	3.30277	1.9468	2.25188	1.46164	1.11937	1.54946	1.24054	1.77273	2.0994	0.874282	1.79462	1.65214	1.31486	0.496179	0.773746	0.855699	0.591523	1.48987	0.745597	0.790537	0.758277	0.94654	1.36541	0.903152	0.703874	1.1699	1.54149	0.563954	1.21208	1.02766	0.867438	1.06669	1.42908	1.31551	1.05011	1.17805	0.448245
	2.03189	1.70834	0.587873	0.486908	0.244565	0.534011	2.33348	1.53726	0.981849	2.33166	3.25752	2.30588	3.2133	1.90801	2.27019	1.42211	1.14071	1.54071	1.24148	1.7735	2.09455	0.858842	1.78041	1.64461	1.27725	0.492832	0.712299	0.882087	0.605645	1.43886	0.699156	0.740618	0.742454	0.900426	1.33216	0.86933	0.687656	1.14221	1.4954	0.527859	1.17881	1.06831	0.862536	1.07644	1.39009	1.27038	1.00804	1.14147	0.423198
	1.98139	1.67558	0.591366	0.467598	0.228782	0.528838	2.30904	1.53942	1.00492	2.30023	3.28339	2.29317	3.1644	1.86608	2.25412	1.37995	1.12131	1.52839	1.23048	1.80392	2.07765	0.838307	1.77565	1.63735	1.25264	0.504894	0.653563	0.885926	0.624366	1.39077	0.671416	0.674162	0.716773	0.866797	1.28308	0.836477	0.668562	1.10798	1.45574	0.494193	1.15376	1.1076	0.862532	1.08685	1.34093	1.23515	0.955103	1.08889	0.400836
	1.94399	1.64732	0.587528	0.454376	0.222888	0.53194	2.28225	1.57352	1.03157	2.25602	3.33683	2.26717	3.13743	1.80585	2.19782	1.32448	1.07095	1.52625	1.19838	1.83488	2.05069	0.810277	1.77769	1.62183	1.25696	0.523433	0.611475	0.878127	0.644231	1.35241	0.662709	0.602884	0.691588	0.847512	1.23226	0.808212	0.645974	1.07642	1.4315	0.475969	1.13256	1.12313	0.856589	1.08504	1.29768	1.20732	0.898274	1.0249	0.38686
	1.9289	1.62286	0.575454	0.449196	0.223768	0.538205	2.24459	1.60106	1.04691	2.21881	3.37521	2.22769	3.12195	1.72627	2.12864	1.26351	1.02014	1.51511	1.13922	1.84833	2.00944	0.795818	1.77959	1.60249	1.28751	0.549833	0.574855	0.862002	0.64615	1.32709	0.667702	0.552102	0.668401	0.843373	1.19708	0.793413	0.623161	1.06338	1.41677	0.471047	1.11427	1.11905	0.843772	1.0762	1.26658	1.17851	0.844518	0.967344	0.383269
	1.93841	1.60043	0.564918	0.449987	0.225581	0.539755	2.19383	1.61358	1.0473	2.19351	3.38652	2.1849	3.09627	1.65032	2.09757	1.22815	0.979631	1.48907	1.07551	1.84909	1.9551	0.784414	1.77846	1.59465	1.3358	0.571719	0.559147	0.847915	0.62976	1.31565	0.681012	0.51875	0.648934	0.846972	1.18153	0.792042	0.608469	1.06811	1.42573	0.471541	1.10268	1.10052	0.823475	1.06948	1.25297	1.14931	0.819372	0.94134	0.386944
	1.96072	1.59461	0.555729	0.448824	0.229101	0.540411	2.14094	1.60311	1.03219	2.16605	3.35691	2.13808	3.05322	1.60552	2.10437	1.21937	0.94141	1.45738	1.02544	1.85912	1.88587	0.768054	1.76939	1.60095	1.38095	0.582224	0.557618	0.8393	0.607057	1.31148	0.706847	0.49638	0.631362	0.85766	1.18123	0.798128	0.611127	1.07419	1.44125	0.473182	1.10011	1.078	0.802919	1.07217	1.25117	1.11784	0.827233	0.939543	0.395901
	1.9676	1.60515	0.54341	0.44563	0.235511	0.540934	2.0902	1.57383	0.996877	2.12946	3.27766	2.08228	3.02624	1.5972	2.11726	1.22006	0.913475	1.42336	0.998123	1.87514	1.81709	0.763546	1.75488	1.60618	1.39995	0.58469	0.56084	0.850025	0.582806	1.30151	0.741644	0.472598	0.617991	0.862742	1.17704	0.806307	0.617532	1.06849	1.44958	0.470988	1.1077	1.07119	0.788494	1.06942	1.2535	1.08507	0.839624	0.937466	0.411883
	1.9534	1.6129	0.529043	0.445888	0.238872	0.546164	2.04528	1.53737	0.968713	2.08409	3.17444	2.03823	3.02311	1.60234	2.11035	1.20724	0.886255	1.39247	0.985631	1.88157	1.7687	0.769754	1.74258	1.58954	1.38203	0.586987	0.555848	0.877242	0.55748	1.28575	0.766594	0.449233	0.611714	0.853686	1.15791	0.810261	0.622275	1.05105	1.44574	0.466652	1.1206	1.06401	0.787419	1.06366	1.24622	1.06047	0.85292	0.933577	0.428902
	1.93093	1.61967	0.522721	0.452114	0.239037	0.55602	2.01904	1.48993	0.949427	2.03845	3.07939	2.03656	3.04622	1.62527	2.08849	1.17116	0.865362	1.36698	0.974319	1.89242	1.74714	0.766824	1.75701	1.57123	1.34273	0.582886	0.537715	0.903387	0.537605	1.26352	0.772096	0.430942	0.611059	0.827963	1.12554	0.798589	0.620121	1.02068	1.43179	0.459269	1.13031	1.04855	0.794928	1.05149	1.23	1.05029	0.856283	0.925532	0.436871
	1.89444	1.62924	0.519996	0.461458	0.239328	0.57088	2.01865	1.45989	0.934234	2.00803	3.00708	2.07219	3.10091	1.6686	2.06132	1.11848	0.874707	1.33808	0.955212	1.91107	1.75096	0.765747	1.7849	1.57065	1.3053	0.578284	0.516531	0.931359	0.52653	1.2376	0.756893	0.420081	0.615027	0.797023	1.0971	0.768995	0.616591	0.99099	1.41369	0.449965	1.1401	1.03372	0.792335	1.03214	1.20498	1.054	0.8573	0.9007	0.443928
	1.86813	1.62962	0.515885	0.473472	0.24108	0.584761	2.02987	1.44553	0.91545	2.00191	2.97499	2.10184	3.15562	1.72244	2.0278	1.08085	0.912373	1.3238	0.929765	1.93028	1.76391	0.78626	1.81726	1.59741	1.28367	0.575331	0.502051	0.956064	0.523771	1.21785	0.727335	0.417024	0.616418	0.77379	1.08352	0.731873	0.621381	0.970882	1.3883	0.441084	1.15583	1.02939	0.783494	1.01493	1.18189	1.06456	0.858894	0.869473	0.452492
	1.85507	1.63274	0.510084	0.483071	0.24743	0.597647	2.04571	1.44338	0.910298	2.01838	2.9803	2.11271	3.17237	1.78516	2.00287	1.07347	0.960652	1.31006	0.892714	1.94563	1.78084	0.810638	1.8474	1.63127	1.28222	0.575861	0.49232	0.969987	0.520543	1.22122	0.696141	0.417878	0.612445	0.768124	1.08996	0.699096	0.631503	0.954213	1.35459	0.432191	1.17113	1.02806	0.768144	1.00379	1.16652	1.06521	0.859309	0.836334	0.460216
	1.82935	1.6451	0.508494	0.489876	0.251857	0.601558	2.06964	1.4567	0.917224	2.04472	3.01514	2.11267	3.15233	1.84518	1.99196	1.08633	1.00741	1.28778	0.852777	1.93995	1.78013	0.821682	1.86181	1.6376	1.29201	0.565807	0.500566	0.96214	0.511147	1.24789	0.668301	0.420611	0.602514	0.772573	1.1011	0.67786	0.647874	0.943293	1.31013	0.424454	1.17328	1.02014	0.750407	0.997849	1.15725	1.05191	0.868925	0.804806	0.461425
	1.80234	1.67595	0.510322	0.490651	0.253124	0.596329	2.08395	1.46561	0.921854	2.06953	3.05899	2.12686	3.1254	1.88404	2.00234	1.10305	1.03505	1.26291	0.819069	1.92559	1.76313	0.83387	1.84918	1.60668	1.30151	0.561499	0.525374	0.931481	0.499594	1.27883	0.64668	0.41632	0.591552	0.778382	1.10589	0.666938	0.669601	0.940215	1.25977	0.419458	1.16	1.01962	0.743131	0.98924	1.15389	1.026	0.874443	0.790826	0.449983
	1.76196	1.72221	0.511554	0.484497	0.251441	0.587246	2.08525	1.47488	0.916726	2.0663	3.08271	2.15417	3.09902	1.89464	2.03554	1.10753	1.04125	1.22852	0.796	1.90719	1.74071	0.863927	1.81443	1.56493	1.30745	0.575179	0.562275	0.888711	0.486476	1.30541	0.635188	0.41227	0.583369	0.779068	1.09525	0.659722	0.685019	0.946178	1.21967	0.42084	1.13887	1.03034	0.751064	0.980807	1.15714	0.998739	0.87148	0.793993	0.432716
	1.73963	1.75952	0.506727	0.477066	0.248598	0.578202	2.05951	1.46482	0.891443	2.03509	3.09474	2.19282	3.04674	1.89768	2.07279	1.10654	1.02918	1.19105	0.795012	1.8858	1.7296	0.904581	1.78095	1.53095	1.30096	0.583979	0.60593	0.853433	0.472113	1.32234	0.632572	0.406193	0.583671	0.777421	1.07795	0.657272	0.693732	0.957276	1.20384	0.431979	1.12629	1.03756	0.759269	0.977564	1.1661	0.995855	0.868077	0.814253	0.423863
	1.73737	1.7677	0.498982	0.470413	0.245425	0.569549	2.00339	1.43698	0.861846	2.00001	3.12428	2.23222	2.98304	1.90011	2.08139	1.11524	1.0044	1.16046	0.809781	1.86956	1.74084	0.941829	1.76273	1.51214	1.29564	0.581451	0.637397	0.821767	0.462917	1.33317	0.646584	0.402636	0.594884	0.779279	1.06905	0.657808	0.703043	0.970638	1.21746	0.456229	1.13796	1.03972	0.766437	0.979427	1.17136	1.01032	0.866169	0.844587	0.42945
	1.74357	1.7587	0.49258	0.467916	0.24309	0.558557	1.92422	1.42476	0.850008	1.98554	3.17506	2.24298	2.9576	1.89667	2.06496	1.14227	0.984531	1.13786	0.829189	1.84995	1.77186	0.969667	1.7597	1.52796	1.28846	0.573131	0.662454	0.801918	0.466723	1.3532	0.666465	0.406444	0.609549	0.79588	1.06984	0.665664	0.716088	0.982017	1.26348	0.489564	1.16045	1.03574	0.780942	0.988439	1.17751	1.02625	0.862279	0.867279	0.437971
	1.75774	1.74649	0.493808	0.476133	0.243456	0.552921	1.86185	1.43063	0.855456	2.00546	3.21093	2.23431	2.95187	1.90102	2.01951	1.17369	0.951479	1.12527	0.855261	1.80934	1.82102	0.984058	1.77407	1.56983	1.2852	0.551761	0.658833	0.798198	0.495607	1.38216	0.678577	0.423899	0.613528	0.824721	1.08047	0.678175	0.733858	0.980935	1.3192	0.52518	1.17874	1.02096	0.783267	0.996941	1.18622	1.03111	0.857985	0.876552	0.448049
	1.78452	1.73684	0.498638	0.491951	0.248067	0.553726	1.82774	1.44563	0.877516	2.03061	3.21715	2.20074	2.94398	1.91276	1.9626	1.20283	0.90256	1.13942	0.883507	1.75823	1.86681	0.97754	1.81367	1.61515	1.29364	0.540835	0.641249	0.793726	0.536647	1.40077	0.68899	0.446939	0.608063	0.863258	1.09267	0.690342	0.751913	0.974567	1.36425	0.558919	1.18698	1.00474	0.768127	1.0039	1.20042	1.0242	0.856798	0.878168	0.454667
	1.83194	1.72565	0.507595	0.506654	0.254715	0.558426	1.81247	1.45639	0.908064	2.04292	3.21969	2.16642	2.9303	1.9206	1.92548	1.2307	0.860945	1.16187	0.89915	1.71794	1.90722	0.948495	1.85306	1.64242	1.30026	0.559587	0.621646	0.78783	0.565498	1.40189	0.70486	0.462362	0.598655	0.910859	1.09982	0.707133	0.780687	0.976336	1.39761	0.588128	1.18699	0.998883	0.747621	1.00398	1.22462	1.02469	0.847803	0.882195	0.458566
	1.86872	1.69654	0.516305	0.516517	0.259291	0.554328	1.79986	1.45314	0.942452	2.02998	3.22294	2.12289	2.9069	1.90318	1.90542	1.25734	0.832809	1.18179	0.882784	1.70383	1.92479	0.903274	1.87411	1.64162	1.29275	0.584861	0.597966	0.788077	0.585242	1.38888	0.714074	0.474783	0.591385	0.955608	1.10872	0.726357	0.822689	0.97854	1.42689	0.602395	1.18152	0.997923	0.721341	0.992692	1.25974	1.03768	0.838723	0.880584	0.455185
	1.87869	1.65373	0.51814	0.521812	0.260245	0.534354	1.80782	1.43754	0.958846	2.02056	3.22781	2.07453	2.85851	1.86196	1.89768	1.27358	0.826183	1.19264	0.865261	1.71134	1.9319	0.869275	1.88605	1.61396	1.25889	0.605851	0.568809	0.801313	0.595732	1.36118	0.714932	0.484411	0.589255	0.983515	1.1317	0.741463	0.866842	0.974279	1.4346	0.59731	1.16391	0.994997	0.692376	0.985965	1.29021	1.05346	0.833702	0.868981	0.447295
	1.86869	1.60349	0.516368	0.518943	0.253788	0.515904	1.81496	1.41338	0.948799	2.01756	3.23079	2.01309	2.80894	1.81844	1.89748	1.28169	0.832613	1.2029	0.860213	1.7186	1.9367	0.851405	1.88895	1.57802	1.20907	0.621412	0.524373	0.826763	0.58942	1.32962	0.71169	0.489466	0.588997	0.983942	1.15761	0.751023	0.889196	0.964798	1.41284	0.570563	1.13646	0.990055	0.674105	0.977562	1.30978	1.05285	0.837383	0.859411	0.443423
	1.8284	1.56116	0.503979	0.507212	0.244689	0.505432	1.80073	1.38564	0.929073	2.00831	3.21436	1.94152	2.76384	1.80166	1.91046	1.28066	0.833366	1.2064	0.868619	1.73224	1.95659	0.837002	1.88562	1.545	1.16421	0.639655	0.485432	0.861395	0.58146	1.30407	0.708939	0.49048	0.58326	0.960114	1.17627	0.746348	0.881644	0.952964	1.37612	0.532015	1.10878	0.996027	0.669172	0.963493	1.30789	1.04337	0.844399	0.861972	0.44526
	1.77127	1.53576	0.48376	0.490966	0.235342	0.499608	1.7769	1.37123	0.909357	2.00005	3.17209	1.88431	2.72873	1.79039	1.91065	1.26155	0.825778	1.19904	0.888375	1.75312	1.97662	0.848867	1.87598	1.51417	1.11963	0.666298	0.450667	0.903977	0.574479	1.28977	0.7082	0.487724	0.571774	0.933419	1.18442	0.73449	0.861544	0.941726	1.33426	0.493471	1.08693	0.993064	0.686392	0.948424	1.28798	1.03049	0.840188	0.863362	0.44641
	1.72461	1.52578	0.461294	0.475666	0.226685	0.49277	1.7491	1.36453	0.89365	1.99448	3.10624	1.86346	2.69219	1.7728	1.90471	1.25142	0.831199	1.17415	0.905846	1.78542	1.97192	0.869953	1.83604	1.47219	1.08727	0.684967	0.433169	0.928952	0.5642	1.27618	0.708958	0.485063	0.564816	0.916785	1.1789	0.723178	0.835493	0.936356	1.30509	0.466647	1.07876	0.988987	0.710535	0.932887	1.277	1.01126	0.824719	0.852355	0.439253
	1.68668	1.53079	0.447956	0.467457	0.218744	0.485353	1.73736	1.35321	0.883846	2.00107	3.05232	1.87179	2.6663	1.7697	1.89702	1.23543	0.854334	1.15878	0.925243	1.82666	1.94851	0.889556	1.78669	1.44643	1.06851	0.664854	0.429916	0.932822	0.558793	1.26563	0.706397	0.473389	0.566228	0.904734	1.15739	0.709471	0.800436	0.943194	1.29231	0.456513	1.0866	0.979269	0.725635	0.919285	1.25728	0.99876	0.814956	0.842732	0.429822
	1.66313	1.53596	0.447359	0.465287	0.214747	0.475473	1.76674	1.3661	0.874031	2.00512	3.0159	1.90204	2.63873	1.77276	1.88872	1.20421	0.894973	1.16334	0.938952	1.85874	1.89894	0.917253	1.74382	1.4355	1.06869	0.624559	0.428796	0.920962	0.559521	1.26077	0.70213	0.452669	0.563186	0.885165	1.11862	0.69163	0.765286	0.953633	1.28988	0.450446	1.09129	0.965704	0.734079	0.910047	1.24175	0.998383	0.810094	0.833952	0.422543
	1.6413	1.54724	0.455992	0.464435	0.215904	0.471139	1.80438	1.39285	0.891085	1.9977	2.99242	1.93976	2.60054	1.76342	1.87652	1.17082	0.937041	1.16001	0.932919	1.86934	1.85709	0.942269	1.70344	1.43646	1.09523	0.580295	0.420677	0.905679	0.574796	1.24963	0.691812	0.436172	0.554097	0.854394	1.07395	0.668938	0.739672	0.96185	1.28683	0.437158	1.09265	0.94175	0.738623	0.901315	1.23737	1.01547	0.81764	0.829905	0.419253
	1.63627	1.5565	0.467795	0.459256	0.218736	0.467323	1.83249	1.41297	0.924602	1.9667	2.97543	1.95254	2.54722	1.73793	1.86382	1.14487	0.967258	1.14465	0.919382	1.8518	1.83672	0.955441	1.66441	1.44269	1.12303	0.551954	0.415632	0.898974	0.596976	1.22568	0.682191	0.423511	0.540962	0.820561	1.02677	0.63814	0.732893	0.953584	1.27728	0.415714	1.07982	0.904231	0.737086	0.894949	1.22798	1.0417	0.826954	0.834914	0.423091
	1.65287	1.55754	0.474785	0.450831	0.220995	0.458619	1.85339	1.41569	0.956032	1.94079	2.96605	1.92892	2.49873	1.70111	1.8595	1.134	0.981268	1.11752	0.89747	1.8159	1.82793	0.952746	1.62884	1.44097	1.14079	0.554137	0.415977	0.900808	0.622004	1.19821	0.674479	0.413315	0.524039	0.798552	0.985061	0.607444	0.731045	0.930475	1.26539	0.386445	1.05346	0.864042	0.735399	0.900081	1.21983	1.04935	0.829583	0.840788	0.42817
	1.69436	1.53788	0.475085	0.440624	0.220888	0.4537	1.85451	1.4072	0.97331	1.92597	2.96047	1.87119	2.4523	1.64555	1.85534	1.13863	0.970488	1.09986	0.8776	1.78156	1.82608	0.937826	1.59139	1.43915	1.15936	0.587554	0.414989	0.913219	0.643433	1.16907	0.662752	0.402796	0.508574	0.795886	0.948836	0.586227	0.724249	0.902618	1.24722	0.34907	1.02959	0.830161	0.75236	0.907949	1.21544	1.03656	0.828039	0.839285	0.432365
	1.73107	1.50246	0.47453	0.430508	0.218697	0.460699	1.85096	1.39479	0.976547	1.91828	2.96905	1.79697	2.40357	1.58687	1.85066	1.13814	0.933078	1.0936	0.869582	1.75293	1.82252	0.909929	1.55313	1.41926	1.1771	0.619457	0.416823	0.921865	0.653303	1.154	0.643793	0.396526	0.495029	0.798674	0.924772	0.576327	0.708457	0.868418	1.21601	0.308485	1.01052	0.805947	0.767332	0.912544	1.21059	1.00854	0.823842	0.835519	0.436089
	1.74362	1.48018	0.47506	0.42662	0.215042	0.476544	1.83723	1.37388	0.958455	1.90689	2.9809	1.7272	2.36048	1.52772	1.83456	1.1332	0.896517	1.09683	0.871194	1.73908	1.82487	0.87752	1.5365	1.39136	1.18576	0.623722	0.412483	0.921774	0.644502	1.14662	0.612612	0.39547	0.48483	0.797945	0.906248	0.577686	0.685856	0.834967	1.1653	0.273241	0.998628	0.796694	0.762004	0.913792	1.2011	0.984437	0.825837	0.827943	0.438082
	1.72891	1.49103	0.475046	0.43194	0.21198	0.498471	1.79295	1.34645	0.928368	1.89451	2.98001	1.68106	2.32722	1.4615	1.81467	1.1107	0.863211	1.0919	0.867472	1.7489	1.82889	0.845107	1.54829	1.37091	1.17127	0.616296	0.397757	0.925509	0.626323	1.14609	0.57114	0.390414	0.47668	0.791586	0.889389	0.581459	0.659288	0.809101	1.1007	0.245056	0.974633	0.809924	0.74919	0.916126	1.19	0.96854	0.822201	0.806116	0.44395
	1.69528	1.5052	0.474705	0.441426	0.209075	0.519579	1.71248	1.32334	0.902318	1.87113	2.95186	1.66783	2.30929	1.40803	1.78973	1.06619	0.839618	1.07337	0.842582	1.7655	1.8348	0.829811	1.57936	1.36516	1.13109	0.609692	0.380536	0.937368	0.614384	1.15897	0.533426	0.378525	0.470269	0.776384	0.87316	0.579313	0.628062	0.789556	1.04497	0.223854	0.944504	0.847462	0.732015	0.918465	1.16992	0.968821	0.804701	0.769399	0.448357
	1.66764	1.51842	0.476845	0.449559	0.207152	0.534705	1.62146	1.29697	0.867213	1.82908	2.90948	1.68101	2.3144	1.37996	1.76147	1.02026	0.816908	1.03087	0.798391	1.7677	1.84859	0.841347	1.6137	1.37345	1.08287	0.601046	0.368009	0.956633	0.604197	1.16975	0.508383	0.359713	0.46302	0.750499	0.853475	0.563598	0.597735	0.771809	1.00764	0.213389	0.912813	0.898356	0.718371	0.920893	1.15414	0.977362	0.777703	0.727041	0.446049
	1.64099	1.51106	0.471813	0.455504	0.208109	0.546963	1.55219	1.27328	0.818488	1.76947	2.88272	1.72043	2.34747	1.36787	1.7253	0.979492	0.805458	1.00887	0.763214	1.74741	1.86687	0.870442	1.64039	1.38449	1.02902	0.599051	0.363389	0.97348	0.599937	1.16448	0.494182	0.347943	0.461295	0.716494	0.838474	0.534714	0.576845	0.751235	0.991624	0.212032	0.891499	0.936284	0.715603	0.922721	1.14901	0.985994	0.757141	0.696688	0.440184
	1.61403	1.48429	0.465767	0.459127	0.210201	0.565979	1.51911	1.25848	0.772471	1.71378	2.87303	1.76645	2.3828	1.37495	1.69161	0.947742	0.81187	1.01179	0.742384	1.70701	1.89089	0.898949	1.6519	1.40288	0.980858	0.599121	0.37379	0.992682	0.59928	1.14757	0.494076	0.348147	0.467008	0.686473	0.823963	0.500558	0.566608	0.731519	0.997839	0.213166	0.875971	0.955851	0.714769	0.921656	1.13856	0.991884	0.75017	0.687167	0.432322
	1.57379	1.43738	0.468786	0.45774	0.217207	0.589768	1.51938	1.2514	0.759472	1.69591	2.87407	1.81563	2.41197	1.38917	1.66908	0.923866	0.822695	1.03164	0.723931	1.66314	1.91297	0.902114	1.66605	1.43138	0.948588	0.599694	0.393992	0.999113	0.600854	1.12774	0.508622	0.349633	0.472576	0.658268	0.804142	0.467936	0.557333	0.712284	1.00907	0.215151	0.867344	0.957959	0.701444	0.913966	1.13371	0.995516	0.750833	0.687892	0.426768
	1.53197	1.36688	0.486493	0.453012	0.230215	0.617677	1.56243	1.26497	0.790341	1.68813	2.85282	1.86684	2.42737	1.3892	1.66653	0.908595	0.829478	1.05249	0.707828	1.62228	1.93208	0.884855	1.68248	1.43751	0.925896	0.594122	0.413885	0.979566	0.602018	1.1023	0.52428	0.345318	0.474019	0.625637	0.777409	0.44072	0.537011	0.696207	1.02151	0.220344	0.87328	0.94577	0.677767	0.899137	1.13655	1.00139	0.760449	0.6885	0.420984
	1.49425	1.30094	0.516963	0.447566	0.246721	0.656889	1.61658	1.28305	0.835332	1.67825	2.80254	1.90918	2.44309	1.37706	1.67554	0.895913	0.833493	1.05867	0.69722	1.59143	1.93379	0.863733	1.70009	1.42782	0.915121	0.585742	0.422649	0.932111	0.59117	1.083	0.527159	0.339345	0.467791	0.594289	0.757518	0.419483	0.515107	0.685952	1.02798	0.228327	0.884514	0.930121	0.649164	0.880666	1.14246	1.00673	0.771466	0.683137	0.411721
	1.47327	1.26555	0.547493	0.444645	0.26085	0.693528	1.6649	1.29206	0.861376	1.66124	2.73447	1.93071	2.47128	1.37188	1.70051	0.875721	0.838367	1.03807	0.687247	1.56401	1.91338	0.850569	1.71029	1.41381	0.910272	0.578216	0.416388	0.869184	0.565061	1.06125	0.518947	0.338038	0.459809	0.560865	0.750654	0.407853	0.492619	0.673968	1.03005	0.238062	0.887341	0.920063	0.623152	0.856522	1.14299	1.01387	0.773886	0.662789	0.405661
	1.46955	1.26291	0.565048	0.448086	0.268093	0.716542	1.70904	1.29002	0.877591	1.63586	2.64791	1.94013	2.49901	1.36757	1.72906	0.858126	0.844252	1.02344	0.678037	1.53585	1.89692	0.854153	1.69598	1.40274	0.925453	0.565542	0.39814	0.806591	0.530214	1.04181	0.508054	0.338304	0.451426	0.525279	0.752716	0.404278	0.469106	0.66207	1.02815	0.248951	0.87631	0.910815	0.588007	0.820763	1.13313	1.01414	0.765269	0.648433	0.413765
	1.46949	1.28023	0.566479	0.454529	0.272345	0.716175	1.74232	1.29011	0.876036	1.61001	2.55059	1.92276	2.52794	1.3623	1.7483	0.839224	0.846222	1.02195	0.673793	1.5009	1.88357	0.858627	1.6598	1.40435	0.953465	0.55351	0.380805	0.755508	0.503483	1.02328	0.496198	0.341689	0.447933	0.498336	0.759314	0.41143	0.454025	0.654588	1.01967	0.258682	0.85152	0.905582	0.555459	0.779978	1.12073	1.00444	0.751009	0.642914	0.428023
	1.4684	1.31742	0.551114	0.462046	0.274502	0.693433	1.73907	1.30365	0.866626	1.59589	2.46402	1.88016	2.5482	1.3558	1.75371	0.821808	0.843797	1.02698	0.689091	1.47887	1.85926	0.852746	1.62099	1.41023	0.975699	0.544395	0.377557	0.712433	0.498145	1.00903	0.487839	0.346789	0.449574	0.485069	0.76761	0.431139	0.446832	0.650021	1.01383	0.266304	0.826777	0.896744	0.541166	0.740717	1.11529	0.988538	0.743009	0.628807	0.441501
	1.47649	1.35986	0.52558	0.472142	0.275033	0.658171	1.70545	1.3219	0.864291	1.60683	2.40697	1.82661	2.55011	1.35978	1.73427	0.817747	0.843932	1.03455	0.715215	1.49035	1.8175	0.851358	1.60461	1.40576	0.98439	0.543162	0.380479	0.686097	0.501186	1.00417	0.486866	0.355123	0.454395	0.479802	0.776312	0.457304	0.437035	0.646281	0.99966	0.270116	0.810666	0.870766	0.533781	0.718075	1.12076	0.973105	0.745258	0.612822	0.454328
	1.48305	1.38787	0.503409	0.480306	0.274785	0.615379	1.63301	1.33005	0.878624	1.61597	2.36099	1.77818	2.5289	1.34735	1.69585	0.832615	0.843989	1.05122	0.747713	1.52835	1.77902	0.865566	1.5884	1.38915	0.971327	0.540216	0.371512	0.687836	0.498252	1.01634	0.488006	0.362593	0.457936	0.47945	0.781881	0.471782	0.424421	0.642108	0.98067	0.261895	0.79987	0.844234	0.523617	0.716992	1.14101	0.971377	0.746755	0.603673	0.455881
	1.49386	1.3971	0.482958	0.481296	0.270251	0.573888	1.54236	1.31254	0.894853	1.60548	2.32478	1.74338	2.50283	1.33052	1.65244	0.851703	0.837404	1.06339	0.764348	1.57866	1.73498	0.8854	1.57708	1.35551	0.950899	0.529515	0.368377	0.673555	0.461433	1.04699	0.491069	0.361012	0.457375	0.484573	0.783208	0.474474	0.406136	0.637922	0.962635	0.24857	0.797978	0.813068	0.505814	0.710222	1.17041	0.959988	0.731274	0.590686	0.441322
	1.49387	1.40023	0.464559	0.470493	0.258392	0.532627	1.47066	1.27768	0.900159	1.60104	2.30344	1.71836	2.48008	1.30873	1.6453	0.865182	0.827071	1.05318	0.765665	1.62308	1.6935	0.878721	1.58399	1.31712	0.925517	0.520741	0.349013	0.658092	0.441245	1.07239	0.482953	0.346613	0.451032	0.489625	0.773311	0.466525	0.383295	0.62825	0.946507	0.234271	0.796023	0.811351	0.490284	0.708874	1.18818	0.932169	0.720269	0.583752	0.420973
	1.47411	1.38853	0.445893	0.448599	0.243286	0.496524	1.41758	1.22565	0.895177	1.58435	2.29539	1.69819	2.4664	1.29377	1.64737	0.859929	0.818855	1.02295	0.752245	1.64987	1.66411	0.856843	1.58768	1.29132	0.900318	0.517245	0.330719	0.647788	0.432263	1.07577	0.460428	0.315665	0.439504	0.495055	0.771676	0.453099	0.351102	0.610751	0.929613	0.220362	0.788807	0.8332	0.47227	0.707549	1.18927	0.896677	0.713479	0.575649	0.402782
	1.45772	1.37869	0.433449	0.420272	0.228811	0.46867	1.38769	1.18147	0.888079	1.56373	2.28497	1.68938	2.44789	1.28948	1.65722	0.853192	0.820009	1.00219	0.730579	1.66372	1.64043	0.828484	1.58385	1.27695	0.893341	0.520865	0.294671	0.636445	0.429824	1.05161	0.426384	0.281495	0.418238	0.497562	0.770683	0.436217	0.310252	0.593458	0.905377	0.209721	0.775565	0.842164	0.453327	0.703169	1.17396	0.858249	0.702286	0.555342	0.38666
	1.44215	1.36621	0.430499	0.398441	0.223837	0.460593	1.36428	1.1589	0.881783	1.55361	2.25928	1.68367	2.40871	1.2735	1.68725	0.862713	0.821215	0.995156	0.711832	1.64342	1.62669	0.81699	1.56781	1.25893	0.880641	0.511169	0.265144	0.633653	0.42502	1.01454	0.393362	0.258122	0.395317	0.489341	0.776597	0.421946	0.27119	0.587126	0.881647	0.200766	0.76811	0.834206	0.446814	0.690828	1.14372	0.836287	0.678326	0.52843	0.378934
	1.41887	1.36005	0.437955	0.388255	0.22918	0.466877	1.34772	1.16865	0.876842	1.53897	2.23577	1.66508	2.36713	1.25891	1.70663	0.875052	0.823532	0.998539	0.69598	1.60142	1.60391	0.803414	1.52904	1.23055	0.862568	0.497789	0.237452	0.633502	0.424582	0.989078	0.366351	0.24287	0.375409	0.469235	0.777799	0.410003	0.239703	0.579632	0.868079	0.188179	0.765967	0.808477	0.455261	0.684454	1.10096	0.824693	0.643492	0.499709	0.370044
Cluster 2	electrode
time	0.049457	0.0599781	0.0477168	0.0573649	-0.0235374	-0.0622529	0.0532939	0.0202897	-0.0443511	0.157297	-0.0930116	-0.0535183	-0.0859935	-0.0865079	0.0158346	-0.178882	-0.140056	0.073729	0.10338	-0.0440186	-0.0959358	0.0459136	-0.0587079	0.065637	0.0612809	-0.00932902	0.0695327	-0.0765197	-0.0991273	-0.00940824	-0.103349	-0.151507	-0.0196658	-0.157807	-0.0209229	-0.098739	-0.0785424	-0.124575	-0.0269182	-0.0235977	-0.0799624	-0.17215	-0.101108	-0.128012	-0.169446	-0.114731	0.0763501	0.0209293	0.110717
	0.0614761	0.0677382	0.0596072	0.0787331	-0.0307111	-0.0526287	0.0472673	0.0421919	-0.0309687	0.157443	-0.0837753	-0.0540809	-0.0818435	-0.0794058	0.0201704	-0.157414	-0.116973	0.0771978	0.119211	-0.020982	-0.0721364	0.0519073	-0.056983	0.0557461	0.049839	0.003285	0.113682	-0.0440604	-0.101367	-0.00369873	-0.0940013	-0.125964	-0.00486547	-0.132196	-0.0351834	-0.0771095	-0.0707063	-0.119051	-0.0227969	-0.0225077	-0.0760791	-0.168203	-0.0914844	-0.113754	-0.15635	-0.10296	0.0754193	0.026129	0.13152
	0.0806681	0.0831063	0.0820564	0.101634	-0.0146357	-0.0305637	0.0290338	0.0646782	-0.0256125	0.156863	-0.0709494	-0.0542744	-0.0779211	-0.0737635	0.031742	-0.122983	-0.0848313	0.0836586	0.124421	-0.00247447	-0.0672324	0.042873	-0.0538287	0.0366756	0.0413513	0.0200427	0.140656	-0.031295	-0.0963408	-0.00199868	-0.0743053	-0.0921568	0.00573709	-0.101193	-0.033532	-0.0402744	-0.0648121	-0.109792	-0.0232729	-0.0267302	-0.0721818	-0.162176	-0.080887	-0.0993794	-0.140189	-0.093042	0.0523375	0.0334071	0.145378
	0.0948369	0.0948863	0.0982045	0.112771	0.0277504	-0.0179892	0.0175668	0.0862128	-0.0213083	0.157486	-0.0631525	-0.0562647	-0.0759113	-0.0690533	0.0475126	-0.0930857	-0.0511448	0.0964131	0.121176	0.00286032	-0.0825383	0.017798	-0.067292	0.0188552	0.0379076	0.0305082	0.150324	-0.038816	-0.0920324	-0.00717461	-0.0435334	-0.059671	0.0166236	-0.0683375	-0.0237012	-0.0053505	-0.0583519	-0.10077	-0.0258311	-0.0315016	-0.059159	-0.154148	-0.0702561	-0.0895474	-0.125477	-0.082876	0.0268945	0.0378183	0.141164
	0.103197	0.0998331	0.103037	0.113835	0.0700344	-0.0185537	0.0272693	0.099702	-0.0161112	0.154866	-0.0616989	-0.0596177	-0.0728882	-0.0621703	0.0606474	-0.0724765	-0.0276813	0.103761	0.107974	-0.00163113	-0.110662	-0.0188732	-0.0912771	0.00645221	0.0333246	0.0219112	0.158105	-0.0566585	-0.0902997	-0.00486844	-0.017728	-0.021947	0.0240782	-0.0364533	-0.0194314	0.0191295	-0.0465437	-0.0890614	-0.0192056	-0.029332	-0.0369137	-0.140575	-0.0587271	-0.0812129	-0.113964	-0.0723315	0.00605683	0.0350441	0.123728
	0.100504	0.0935406	0.0979921	0.104264	0.0968611	-0.0287864	0.0423042	0.0979107	-0.00319419	0.147807	-0.0609399	-0.0631226	-0.0684958	-0.050196	0.0641409	-0.059952	-0.00760611	0.0972177	0.0767057	-0.0150884	-0.134029	-0.0505442	-0.111607	-8.32743e-05	0.024241	0.00511699	0.158422	-0.0729661	-0.0764967	0.00654429	0.003532	0.00862173	0.0236732	-0.0141414	-0.0147484	0.0429694	-0.0272197	-0.0733063	-0.00458533	-0.0197787	-0.00753364	-0.116019	-0.0464974	-0.0756614	-0.101378	-0.0631044	-0.00138404	0.025786	0.0899175
	0.0781277	0.0688886	0.0729162	0.0747376	0.103497	-0.049746	0.0443531	0.083717	0.00899214	0.141458	-0.0572604	-0.062531	-0.0638683	-0.0381015	0.0473268	-0.0457201	0.0142473	0.0764469	0.0504029	-0.0142048	-0.136574	-0.0744473	-0.110441	-0.00384555	0.00785168	-0.00963133	0.140365	-0.0752798	-0.0471164	0.0186248	0.0116421	0.0301089	0.0224704	0.00174185	0.00362001	0.0620001	-0.00285002	-0.0562477	0.00707073	-0.00518497	0.0222279	-0.0829209	-0.0356104	-0.0724729	-0.0879643	-0.0548746	0.00957156	0.0157505	0.0628732
	0.0415573	0.0341205	0.0345623	0.0381122	0.0967745	-0.0676961	0.0356797	0.0701564	0.0126308	0.121356	-0.0445427	-0.0599933	-0.0596756	-0.0279219	0.0185883	-0.0366946	0.0340505	0.0576419	0.0453603	-0.00326807	-0.115197	-0.0793213	-0.0913313	-0.0150419	-0.0124141	-0.0155227	0.104074	-0.0633764	-0.0182904	0.0336682	0.00561217	0.03782	0.02039	0.00555924	0.020489	0.0689823	0.0171522	-0.0408791	0.00983867	0.00343492	0.0409769	-0.0496059	-0.0287108	-0.0688336	-0.0763901	-0.045171	0.0316295	-0.00271423	0.0550493
	0.009544	0.00331559	0.000133095	0.00804017	0.0631685	-0.0649568	0.0281649	0.056732	0.00383033	0.0794976	-0.0316399	-0.0565714	-0.053989	-0.0213065	-0.00812477	-0.0310823	0.0415319	0.0533256	0.0507249	0.00957796	-0.0682464	-0.0542368	-0.0586438	-0.0279228	-0.0240247	-0.0206128	0.062644	-0.0440413	0.000808525	0.0488535	0.000777222	0.0305181	0.0202818	-0.000338342	0.0312579	0.0603524	0.0219143	-0.0302539	0.00620755	0.00402929	0.0447548	-0.0291972	-0.0273358	-0.0641164	-0.0694158	-0.0368979	0.055721	-0.0164417	0.0496837
	-0.0175998	-0.0239338	-0.0288067	-0.0210847	0.0280811	-0.0467592	0.0177855	0.0407624	0.00119882	0.0336397	-0.0264767	-0.0516934	-0.0453827	-0.0184172	-0.0250019	-0.0267064	0.038054	0.0457887	0.0480421	0.0173508	-0.0157412	-0.0139813	-0.0291614	-0.0334838	-0.0224817	-0.0235023	0.0304373	-0.0292858	0.0115997	0.0550319	0.00148246	0.0133386	0.0223661	0.000990652	0.0227703	0.0390286	0.0170588	-0.0243969	-0.00248618	0.00196941	0.0308132	-0.0189221	-0.0274778	-0.0594689	-0.0658625	-0.0243002	0.0688834	-0.0142241	0.0414322
	-0.0261402	-0.0361936	-0.0381139	-0.0348371	0.00699747	-0.021231	0.00399944	0.0208573	0.00583072	0.00472626	-0.0230497	-0.0411638	-0.0329801	-0.016207	-0.0312292	-0.0206022	0.024737	0.0252209	0.0332542	0.0137577	0.020947	0.0205307	-0.00787503	-0.0297966	-0.0132	-0.0166084	0.0179324	-0.0120469	0.015913	0.0449262	1.01146e-05	-0.00561378	0.02377	0.0137742	0.00140178	0.0131294	0.0059039	-0.0202371	-0.0122394	0.00395897	0.0139472	-0.00738577	-0.0238227	-0.0514242	-0.0573566	-0.0102307	0.0544065	-0.00643193	0.0289301
	-0.0149804	-0.0221471	-0.0238981	-0.0224009	-0.00609162	-0.00400865	-0.00688292	-0.000731805	0.00638207	-0.00447893	-0.0150741	-0.0224039	-0.0148861	-0.0112211	-0.0268411	-0.0124669	0.00572418	0.00353144	0.00919149	0.00378026	0.0284168	0.0329974	0.00205858	-0.0173305	-0.00463871	-0.0119428	0.00753482	0.00217735	0.0106808	0.0247748	-0.00421685	-0.0118417	0.019726	0.0177926	-0.0102766	-0.00562625	-0.0005275	-0.0128977	-0.0140957	0.00455968	-0.00184164	0.00144396	-0.0153504	-0.0316266	-0.0353952	0.000346235	0.020297	0.00333089	0.00810218
	-0.00204151	-0.00402854	-0.00543651	-0.00296619	-0.0143667	0.00612192	-0.0116876	-0.0144927	0.00221299	-0.00727755	-0.00387084	0.00151504	0.00444827	-0.00128002	-0.00857914	-0.000221741	-0.00687082	-0.00952626	-0.00591668	-0.00505178	0.0156811	0.0174664	0.00796058	0.00232864	0.00191162	0.00041096	-0.00136561	0.00699845	-0.000592592	-0.00227799	-0.00444069	-0.00593165	0.00347627	0.0066916	-0.0085325	-0.0176074	-0.00106218	-0.00173892	-0.00484747	0.00116164	-0.00824468	0.00528997	-0.00206183	-0.00165651	-0.00574464	0.00617087	-0.0129272	0.00312375	-0.0148402
	0.0125078	0.019693	0.0204815	0.0200593	-0.00443622	0.00981962	-0.00494656	-0.0132636	-0.00565805	-0.0024431	0.0116972	0.0241299	0.0182527	0.0107552	0.0183633	0.0127366	-0.012489	-0.0146243	-0.0151717	-0.00648863	-0.0131508	-0.0166003	0.00465833	0.0163723	0.0090015	0.0120378	-0.0134484	0.00616155	-0.0129621	-0.0279835	0.000717474	0.00229115	-0.0189059	-0.0120483	-0.001066	-0.00811838	-0.00201286	0.0119743	0.00774657	-0.00265171	-0.00312302	-0.000349382	0.013442	0.0311032	0.0294824	0.00568039	-0.0293762	-0.00183161	-0.0201596
	0.0306543	0.0426762	0.046967	0.040145	0.0178971	0.00929811	0.0195177	0.00763081	-0.00876773	0.00947333	0.0302975	0.0379228	0.0251653	0.017953	0.0482863	0.0205542	-0.0111014	-0.00460178	-0.0213572	-0.00599751	-0.0518942	-0.0543943	-0.00680246	0.0284261	0.00692555	0.0161024	-0.0106532	-0.00329049	-0.0130391	-0.0394395	0.00792995	0.021096	-0.0280663	-0.0262101	0.0184733	0.0182226	-0.00230137	0.0228995	0.0234359	-0.00702857	-0.000737846	0.00100122	0.0277929	0.0536041	0.069014	-0.00196682	-0.0324	0.00180891	-0.0020325
	0.0374827	0.0525957	0.0590692	0.0442819	0.037721	0.0112046	0.0689574	0.0371667	0.00266934	0.0192929	0.0508126	0.0388731	0.0255379	0.0164036	0.0646186	0.0427579	-0.00233691	0.0197517	-0.018818	0.00260783	-0.0983096	-0.0817804	-0.019396	0.0352662	-0.00525338	0.00914446	0.0108554	-0.0159242	0.00573317	-0.0371285	0.00619258	0.0447687	-0.0328655	-0.0288498	0.0573121	0.0451727	-0.000552419	0.0256443	0.0358957	-0.0143353	-0.00625704	0.0134873	0.0393782	0.058465	0.108719	-0.0113545	-0.0157362	0.00896016	0.0372256
	0.0328058	0.0509046	0.0584933	0.0389205	0.0399198	0.0217757	0.128339	0.0655305	0.0357603	0.0370412	0.0728229	0.031427	0.0197305	0.00771633	0.056663	0.0772785	0.00809601	0.0546652	-0.00282366	0.00567866	-0.1293	-0.0962799	-0.0303504	0.0315541	-0.0252547	-0.0108464	0.0346797	-0.0225648	0.0258145	-0.022774	-0.00546189	0.0616575	-0.0370112	-0.0183943	0.0967119	0.0569153	0.0042779	0.0236821	0.0414672	-0.0252035	-0.020096	0.0273415	0.0470487	0.0461172	0.136339	-0.0172676	0.0139658	0.00840621	0.0723518
	0.0157468	0.034645	0.0414321	0.022833	0.0230116	0.0383735	0.177496	0.0832463	0.073796	0.0786019	0.0989363	0.0211919	0.0112129	-0.000945572	0.0364354	0.10022	0.0127503	0.0959301	0.0183332	0.00371942	-0.133577	-0.0912075	-0.0195777	0.0166734	-0.0435757	-0.0298923	0.0512187	-0.0292526	0.0339076	-0.00659234	-0.0189869	0.0757403	-0.0346947	-0.000767414	0.129977	0.0555202	0.0117029	0.0163486	0.0394367	-0.0406639	-0.0359911	0.030184	0.0509504	0.0289247	0.145727	-0.0201435	0.0493721	-0.00330471	0.0871717
	-0.000203646	0.0167219	0.02072	0.00799865	0.00199044	0.0501754	0.209715	0.0940717	0.125976	0.139929	0.133719	0.0145746	0.00438649	-0.00642966	0.0247496	0.112208	0.0121572	0.134523	0.0399257	0.00646866	-0.11787	-0.0773885	0.00648168	-0.00142947	-0.0477569	-0.0313627	0.0454017	-0.0413934	0.0245722	0.022456	-0.0241102	0.0979144	-0.0171699	0.0199596	0.158205	0.0489962	0.0176288	0.00607492	0.0314012	-0.0564991	-0.0459311	0.00974379	0.0458413	0.0162873	0.132445	-0.0247849	0.0917314	-0.00311335	0.0830262
	0.00312385	0.0183962	0.0163404	0.00945848	-0.0152007	0.0530561	0.211613	0.0984322	0.191353	0.205661	0.172907	0.0130278	0.00492168	-0.00708686	0.0340934	0.119909	0.0114972	0.16142	0.0739523	0.0187739	-0.0900523	-0.067472	0.0259005	-0.0136869	-0.0505534	-0.0165313	0.0156259	-0.0588127	0.00230454	0.0590066	-0.0285676	0.115395	0.0178128	0.0306545	0.16475	0.0525305	0.0212981	-0.00286651	0.0234092	-0.0719551	-0.0373549	-0.0216841	0.0314038	0.00297487	0.10362	-0.0353391	0.126125	0.0163738	0.0781124
	0.0369935	0.0508452	0.0479361	0.0424802	-0.0201821	0.0543218	0.185264	0.103078	0.255053	0.248946	0.217351	0.0190251	0.0153169	0.000444294	0.0523097	0.117754	0.00420193	0.174833	0.110521	0.0443979	-0.039732	-0.0535017	0.0367403	-0.0135674	-0.0524393	0.00181461	-0.00969106	-0.0641787	-0.0118013	0.0929838	-0.0332221	0.129332	0.0793887	0.0281616	0.155031	0.0710724	0.0234665	-0.00702984	0.0163903	-0.0797718	-0.0161254	-0.0438768	0.0105512	-0.0132086	0.0693046	-0.0467587	0.152208	0.0663744	0.0919357
	0.0926821	0.109031	0.107897	0.101869	-0.000679519	0.0666753	0.142573	0.114459	0.308215	0.263578	0.287787	0.0329288	0.0366236	0.0156403	0.0757905	0.112384	-0.00874843	0.185908	0.136017	0.0946156	0.0182979	-0.0395784	0.0517317	0.00159607	-0.0478281	0.00985409	-0.0186835	-0.0505911	-5.77255e-05	0.11775	-0.0358414	0.147688	0.153247	0.0317456	0.142513	0.109744	0.0276801	-0.0064355	0.0065156	-0.0782259	-0.00172041	-0.0573539	-0.00900823	-0.0194236	0.0409736	-0.0584833	0.173074	0.13591	0.140583
	0.167269	0.186486	0.185859	0.178413	0.0276926	0.101738	0.106639	0.126756	0.3758	0.267198	0.385774	0.0545941	0.0670958	0.0385757	0.0973947	0.111023	-0.0171001	0.208247	0.155385	0.151672	0.0810408	-0.0376354	0.0777966	0.0380672	-0.038753	0.0121841	-0.00958258	-0.0224897	0.0263865	0.133983	-0.0286119	0.199579	0.23736	0.0463402	0.128865	0.160904	0.036598	0.000670776	-0.0035813	-0.0649417	0.0071717	-0.0569354	-0.0249278	-0.014174	0.0302495	-0.066946	0.185603	0.206996	0.200189
	0.252447	0.270447	0.267572	0.258564	0.0709632	0.177186	0.102975	0.133515	0.500266	0.267604	0.517863	0.0897459	0.112511	0.0794956	0.121291	0.122512	-0.0128612	0.24343	0.182834	0.203063	0.167737	-0.0299355	0.113259	0.085045	-0.0227058	0.0197711	0.0101363	0.0226463	0.0677481	0.152028	-0.00208648	0.285668	0.346013	0.0711883	0.123511	0.220924	0.0607434	0.0163832	0.00187003	-0.0410933	0.0261068	-0.0282752	-0.0316567	0.00812751	0.0395748	-0.069971	0.201268	0.257496	0.25781
	0.357664	0.373341	0.367927	0.360466	0.137971	0.309512	0.127965	0.15032	0.707351	0.303368	0.712495	0.148951	0.179472	0.144402	0.159589	0.170327	0.00736644	0.310734	0.217128	0.266946	0.295587	-0.00458324	0.154356	0.141714	0.000323714	0.0441832	0.0417668	0.0844544	0.122243	0.191356	0.0346592	0.41159	0.472404	0.112951	0.132194	0.284735	0.111266	0.0421847	0.0337894	-0.00378382	0.0649954	0.0147893	-0.0296236	0.037034	0.0602499	-0.0690267	0.239319	0.291843	0.324741
	0.491941	0.508919	0.497519	0.493933	0.248468	0.503841	0.164004	0.189247	1.01735	0.378779	1.00822	0.239735	0.273555	0.238338	0.225492	0.262566	0.0594129	0.440949	0.273261	0.382382	0.49442	0.0431934	0.20331	0.21471	0.0272709	0.0999532	0.102138	0.150507	0.187266	0.266687	0.094587	0.594896	0.62369	0.19036	0.153579	0.356919	0.200457	0.0786813	0.0998346	0.0657007	0.146931	0.0747519	-0.0224534	0.0685246	0.0857544	-0.0622533	0.300309	0.307929	0.395777
	0.635828	0.654911	0.640616	0.640668	0.390523	0.762712	0.210599	0.26517	1.42627	0.481715	1.42991	0.359126	0.399012	0.367688	0.325181	0.394532	0.156039	0.652855	0.373526	0.570623	0.796572	0.115045	0.271421	0.313528	0.0721765	0.189183	0.183275	0.228637	0.272938	0.383777	0.178759	0.840191	0.831386	0.322284	0.197767	0.455877	0.343562	0.134434	0.19882	0.180354	0.290742	0.154489	-0.00889671	0.116861	0.123935	-0.0512548	0.406199	0.319511	0.477474
	0.777859	0.80169	0.784152	0.788196	0.558295	1.05373	0.275762	0.382917	1.90821	0.610482	1.96951	0.494359	0.545629	0.515766	0.455571	0.555308	0.295741	0.958294	0.521882	0.82965	1.20025	0.212705	0.369785	0.44202	0.138282	0.325643	0.279674	0.310599	0.361625	0.542651	0.267178	1.13282	1.09122	0.489409	0.267604	0.579891	0.54143	0.211156	0.331935	0.3342	0.499274	0.248627	0.0177325	0.202177	0.175071	-0.035576	0.599655	0.344528	0.590215
	0.919292	0.945154	0.926906	0.924627	0.746136	1.34483	0.37954	0.526495	2.41644	0.742945	2.59912	0.631689	0.700976	0.664294	0.604914	0.729306	0.478548	1.3415	0.692751	1.15188	1.66013	0.327191	0.52518	0.60513	0.226754	0.502542	0.389282	0.399968	0.454038	0.733441	0.356318	1.458	1.3975	0.6703	0.363048	0.733197	0.781929	0.303361	0.503035	0.519014	0.744424	0.357245	0.0615286	0.337416	0.247641	-0.0148706	0.870443	0.411823	0.768328
	1.05196	1.07617	1.0626	1.05116	0.943371	1.61508	0.517747	0.693807	2.89362	0.85831	3.25841	0.763146	0.858355	0.803259	0.755795	0.912401	0.696365	1.79054	0.860306	1.51907	2.13263	0.443428	0.735365	0.786853	0.338096	0.719226	0.499347	0.493019	0.545914	0.947913	0.452168	1.78357	1.72416	0.855426	0.470943	0.892785	1.04438	0.409693	0.705186	0.716556	1.00141	0.474949	0.123953	0.518082	0.346513	0.00925289	1.1525	0.539439	1.04252
	1.16231	1.18141	1.17302	1.15761	1.14558	1.84292	0.661822	0.866074	3.32246	0.963821	3.88221	0.877772	1.0063	0.927327	0.899403	1.10557	0.922673	2.26408	1.02151	1.90171	2.56007	0.552626	1.0018	0.972404	0.467309	0.985865	0.59772	0.584515	0.63831	1.17084	0.554454	2.08892	2.04125	1.03731	0.580484	1.04396	1.30094	0.526513	0.932878	0.909346	1.25443	0.613696	0.20294	0.713197	0.465859	0.0360429	1.40182	0.709565	1.39486
	1.24856	1.26474	1.25802	1.24355	1.32667	2.02593	0.793089	1.047	3.69994	1.05873	4.40381	0.967533	1.13306	1.0367	1.02929	1.32078	1.1564	2.70006	1.14757	2.25985	2.88705	0.640043	1.31269	1.17482	0.59702	1.29128	0.689214	0.681244	0.723593	1.38785	0.648479	2.3613	2.3424	1.21442	0.696997	1.17374	1.52374	0.648528	1.17758	1.07288	1.49275	0.756882	0.293059	0.898517	0.598652	0.0635102	1.60196	0.89587	1.77814
	1.34075	1.35191	1.34654	1.33585	1.48792	2.16839	0.911564	1.20384	4.02583	1.13711	4.76224	1.02795	1.22883	1.1284	1.14186	1.54968	1.40308	3.06829	1.23166	2.58108	3.08717	0.689146	1.64342	1.3825	0.708024	1.62857	0.786527	0.788894	0.799925	1.58707	0.733283	2.59446	2.61691	1.36158	0.798353	1.27743	1.69016	0.768127	1.42106	1.19464	1.69919	0.887423	0.388412	1.06612	0.736755	0.0922774	1.75683	1.08222	2.1708
	1.43558	1.44688	1.4396	1.43566	1.65246	2.25672	1.03723	1.30562	4.26819	1.19766	4.93619	1.05668	1.29258	1.19846	1.22661	1.76657	1.65125	3.34653	1.28131	2.88373	3.18202	0.71893	1.97345	1.58458	0.796388	1.98054	0.88151	0.904222	0.869443	1.77033	0.825041	2.80208	2.84828	1.48397	0.888043	1.35197	1.8091	0.876988	1.64094	1.26767	1.85374	0.993099	0.485342	1.20589	0.867026	0.122067	1.88402	1.27133	2.55055
	1.52845	1.54397	1.53636	1.53356	1.80135	2.28794	1.18429	1.35374	4.40979	1.23331	4.9224	1.06175	1.32627	1.2471	1.29111	1.95443	1.89711	3.55726	1.30565	3.17228	3.22868	0.736808	2.30269	1.78457	0.86603	2.32118	0.970725	1.01376	0.945504	1.93309	0.934019	2.98592	3.01889	1.58587	0.969988	1.39176	1.88552	0.970354	1.82937	1.29653	1.94374	1.07645	0.577808	1.30264	0.984865	0.153021	1.98556	1.4684	2.8782
	1.60227	1.62286	1.61504	1.61358	1.91857	2.28443	1.3271	1.35697	4.47388	1.26447	4.79353	1.05777	1.33089	1.26614	1.33568	2.10471	2.1424	3.73388	1.31599	3.43474	3.27782	0.757516	2.61656	1.94777	0.895825	2.62734	1.04078	1.12487	1.04232	2.0413	1.04012	3.13928	3.09759	1.66323	1.03726	1.41191	1.93545	1.04359	1.96505	1.29279	1.98387	1.15163	0.668619	1.36268	1.09066	0.183893	2.05552	1.65227	3.1452
	1.6653	1.6859	1.6776	1.67814	1.97903	2.27363	1.43526	1.33834	4.47448	1.29849	4.60159	1.04963	1.32153	1.25709	1.35869	2.22191	2.37549	3.87702	1.3253	3.6489	3.34762	0.778028	2.94362	2.05812	0.887781	2.89949	1.10526	1.2344	1.14648	2.09144	1.12342	3.246	3.09533	1.72725	1.09408	1.4304	1.95529	1.08915	2.04719	1.26621	1.99077	1.22098	0.760453	1.41354	1.17931	0.210467	2.11658	1.8011	3.36667
	1.71004	1.72777	1.72002	1.72049	1.99596	2.26842	1.51407	1.31398	4.40943	1.3474	4.39098	1.0278	1.302	1.22577	1.3722	2.29914	2.57712	3.99217	1.3335	3.83823	3.39108	0.785139	3.29475	2.12454	0.852725	3.14811	1.1614	1.35514	1.24195	2.0982	1.18702	3.28836	3.02882	1.7786	1.14336	1.44628	1.93404	1.10432	2.07273	1.21482	1.97552	1.28477	0.850019	1.46362	1.25099	0.226965	2.18265	1.91133	3.52684
	1.72418	1.73917	1.73308	1.73256	1.98347	2.25913	1.57181	1.28533	4.27584	1.40972	4.18614	0.9949	1.27683	1.18384	1.37975	2.34634	2.7476	4.07782	1.3469	4.01484	3.40263	0.7778	3.64727	2.15467	0.809541	3.39528	1.20686	1.47181	1.3259	2.08082	1.22854	3.25718	2.92186	1.81045	1.18521	1.45804	1.87575	1.09359	2.03455	1.13417	1.94206	1.34412	0.935463	1.51363	1.31095	0.24271	2.21812	1.98417	3.5912
	1.74376	1.75505	1.75036	1.7462	1.9442	2.24412	1.60729	1.24895	4.09089	1.46607	4.02316	0.95822	1.25027	1.13753	1.38819	2.37138	2.88922	4.13429	1.36227	4.17604	3.40596	0.765663	3.94416	2.17148	0.759479	3.61181	1.24035	1.5523	1.40317	2.06017	1.24763	3.16878	2.79423	1.79759	1.2049	1.46676	1.7902	1.06008	1.95721	1.04363	1.90149	1.40681	1.01309	1.5463	1.36367	0.26342	2.2259	2.01414	3.55842
	1.78627	1.79185	1.79061	1.78285	1.88521	2.21459	1.60664	1.19041	3.89093	1.49066	3.91201	0.916333	1.22199	1.09221	1.39555	2.39189	3.00335	4.17796	1.3847	4.33713	3.39271	0.758022	4.16677	2.19207	0.716028	3.75694	1.25686	1.57693	1.46856	2.05656	1.24248	3.04491	2.64501	1.72673	1.21069	1.47053	1.69653	1.01503	1.86125	0.965666	1.84531	1.4635	1.07908	1.55137	1.40271	0.290204	2.21411	1.9968	3.45966
	1.84151	1.84212	1.84398	1.82722	1.82547	2.14718	1.56307	1.11876	3.68097	1.48062	3.83195	0.876309	1.19888	1.0571	1.39348	2.3995	3.09129	4.19631	1.40276	4.49597	3.3499	0.739173	4.30961	2.21662	0.671337	3.82423	1.24511	1.55672	1.5165	2.04895	1.21933	2.9207	2.47031	1.62825	1.21435	1.4625	1.61768	0.977604	1.76422	0.89707	1.76688	1.48845	1.11667	1.52966	1.42265	0.318287	2.18686	1.95227	3.3417
	1.86814	1.86789	1.87446	1.84256	1.74967	2.05765	1.50154	1.05464	3.50436	1.43648	3.75457	0.841966	1.17697	1.02317	1.38567	2.39846	3.1618	4.17754	1.41384	4.63319	3.2994	0.704261	4.41556	2.22971	0.619965	3.85416	1.22906	1.51377	1.54814	2.00691	1.18972	2.80718	2.29688	1.54359	1.2115	1.44319	1.55995	0.9458	1.66568	0.830593	1.67542	1.47704	1.12454	1.49228	1.41336	0.339012	2.13917	1.89466	3.23207
	1.86749	1.86762	1.87729	1.83548	1.66418	1.95436	1.44948	1.01181	3.36143	1.37761	3.67689	0.812557	1.15696	0.991176	1.37423	2.37462	3.23486	4.11121	1.4077	4.70662	3.23631	0.667431	4.48624	2.21515	0.568158	3.86541	1.21737	1.47874	1.56271	1.93308	1.17341	2.69918	2.15883	1.48417	1.19793	1.40547	1.51561	0.923324	1.5568	0.755396	1.58921	1.44248	1.1093	1.46077	1.37083	0.348539	2.07843	1.82485	3.12823
	1.82754	1.82855	1.83926	1.79701	1.59195	1.85307	1.41351	0.989191	3.20733	1.32643	3.60314	0.782786	1.13817	0.959883	1.35922	2.30834	3.28305	4.03028	1.40176	4.72557	3.18653	0.64442	4.51122	2.16788	0.526341	3.86995	1.19479	1.46578	1.57815	1.84178	1.17852	2.57192	2.04842	1.43875	1.16539	1.35515	1.48831	0.908167	1.44724	0.668999	1.5054	1.38911	1.07256	1.42911	1.31305	0.346588	2.00903	1.74099	3.00784
	1.75691	1.76085	1.76974	1.73167	1.51939	1.76057	1.3851	0.97454	3.04932	1.27119	3.53688	0.753979	1.11625	0.929735	1.3402	2.19876	3.32624	3.94936	1.4077	4.71491	3.14993	0.64263	4.53737	2.0961	0.490588	3.88315	1.16484	1.46016	1.584	1.74816	1.17947	2.4096	1.95658	1.40238	1.10546	1.31566	1.48579	0.901627	1.34744	0.583237	1.42929	1.33705	1.01861	1.39279	1.2563	0.34075	1.9384	1.6474	2.89342
	1.68226	1.69128	1.69302	1.65977	1.43953	1.67625	1.37064	0.968337	2.90209	1.21072	3.48317	0.732598	1.09421	0.896718	1.33719	2.07197	3.34954	3.86863	1.42452	4.67975	3.13251	0.656541	4.55011	2.03473	0.463695	3.89297	1.1234	1.44614	1.55523	1.64169	1.15488	2.22288	1.86529	1.36569	1.02438	1.2938	1.49811	0.906603	1.24993	0.507961	1.3771	1.30787	0.961323	1.36613	1.21781	0.339199	1.8467	1.54539	2.77555
	1.60199	1.61323	1.61203	1.58453	1.36609	1.60393	1.36803	0.963376	2.76232	1.1392	3.43583	0.715914	1.07358	0.856376	1.34125	1.96813	3.3388	3.81821	1.45251	4.6625	3.13709	0.685167	4.55121	1.99556	0.447503	3.88907	1.08946	1.41455	1.50566	1.53222	1.10413	2.03052	1.7727	1.30463	0.944042	1.2764	1.51231	0.918379	1.15777	0.451855	1.34508	1.30521	0.910212	1.358	1.2095	0.345027	1.76239	1.44581	2.64189
	1.52086	1.53313	1.53193	1.50548	1.30729	1.53842	1.34776	0.948247	2.61688	1.06528	3.37101	0.702344	1.05032	0.814603	1.35265	1.91397	3.29172	3.8047	1.4745	4.64659	3.17262	0.713594	4.52582	1.96931	0.449463	3.87714	1.09537	1.37503	1.44657	1.42836	1.03377	1.83749	1.66442	1.22021	0.874503	1.2306	1.53499	0.932906	1.08396	0.411725	1.31651	1.32228	0.864654	1.36829	1.22124	0.358065	1.69591	1.34244	2.50532
	1.45288	1.46825	1.46545	1.43858	1.24088	1.46788	1.28983	0.924116	2.47356	1.0101	3.31081	0.692819	1.01945	0.78032	1.35971	1.91917	3.21437	3.809	1.47246	4.61621	3.21378	0.735897	4.46655	1.93624	0.446625	3.86847	1.12106	1.33055	1.38075	1.32174	0.960837	1.67656	1.55226	1.1256	0.823993	1.15672	1.57073	0.946538	1.02895	0.381638	1.29235	1.32414	0.830717	1.38121	1.23733	0.375939	1.625	1.2286	2.36063
	1.38496	1.40095	1.39875	1.37089	1.16741	1.39096	1.20548	0.894993	2.32759	0.980735	3.28881	0.685912	0.986505	0.760316	1.3368	1.95354	3.14235	3.79387	1.44952	4.59369	3.24498	0.761123	4.38253	1.89043	0.429658	3.86193	1.14762	1.28383	1.31174	1.20527	0.905045	1.53343	1.43542	1.0248	0.780898	1.06801	1.60479	0.948717	0.986889	0.355691	1.27398	1.30544	0.810837	1.38256	1.26115	0.392475	1.54566	1.12688	2.22782
	1.30366	1.32299	1.32	1.30118	1.08571	1.30686	1.13018	0.847692	2.17769	0.967753	3.27958	0.680253	0.958336	0.752644	1.30068	1.98585	3.08998	3.72656	1.4097	4.57657	3.26879	0.793106	4.27463	1.83727	0.397379	3.83566	1.16363	1.22602	1.23941	1.08139	0.870823	1.39199	1.33545	0.917047	0.74375	0.974234	1.6275	0.937687	0.943434	0.331151	1.2566	1.28611	0.804247	1.3818	1.29268	0.403819	1.44555	1.05324	2.10811
	1.23746	1.25916	1.25947	1.24488	1.00283	1.21665	1.07142	0.795144	2.03372	0.954307	3.25334	0.673881	0.937769	0.75147	1.27766	1.98487	3.07452	3.62403	1.38891	4.5615	3.29521	0.832512	4.19176	1.78333	0.350226	3.798	1.16032	1.15369	1.17109	0.961595	0.859204	1.25926	1.26107	0.843192	0.711998	0.899583	1.63266	0.918696	0.90298	0.306069	1.2398	1.28203	0.805923	1.38565	1.3241	0.408454	1.34502	1.01261	1.98831
	1.19569	1.21866	1.2229	1.21017	0.931082	1.13455	1.01573	0.763747	1.88753	0.951829	3.20674	0.669004	0.92502	0.749494	1.27236	1.95161	3.09061	3.5336	1.39399	4.54378	3.33849	0.872426	4.16256	1.71692	0.306609	3.72768	1.15437	1.06575	1.09902	0.854875	0.873004	1.15274	1.19512	0.796451	0.681641	0.83274	1.62356	0.900678	0.857599	0.284808	1.23102	1.28704	0.810865	1.38585	1.35152	0.414226	1.27467	0.975777	1.87258
	1.16189	1.18698	1.18994	1.18005	0.879314	1.04938	0.953127	0.748781	1.73966	0.966072	3.14539	0.664933	0.914304	0.748973	1.27883	1.90581	3.12075	3.47973	1.4111	4.50392	3.35771	0.896772	4.13825	1.64054	0.279503	3.64071	1.1564	0.970265	1.0259	0.76601	0.882768	1.07682	1.12526	0.766277	0.64978	0.764704	1.5989	0.888482	0.810278	0.269607	1.23348	1.29864	0.818175	1.38473	1.36206	0.42438	1.22893	0.92959	1.76032
	1.11034	1.13716	1.13577	1.13197	0.846268	0.966862	0.892074	0.742886	1.61626	0.992015	3.08027	0.660728	0.904959	0.743638	1.28809	1.85255	3.13918	3.46792	1.42462	4.4513	3.36031	0.891095	4.09126	1.55737	0.266257	3.5504	1.14722	0.881445	0.950466	0.683294	0.873681	1.0173	1.03924	0.74056	0.616101	0.700751	1.56732	0.883613	0.764292	0.258997	1.24098	1.31865	0.840487	1.38851	1.35135	0.436338	1.18864	0.886172	1.64911
	1.04275	1.06907	1.06544	1.06406	0.827751	0.903637	0.830063	0.740851	1.52977	1.01818	3.00275	0.651797	0.89535	0.729646	1.29814	1.7972	3.13645	3.46853	1.43019	4.4105	3.34328	0.867217	4.04487	1.4705	0.253242	3.4481	1.13488	0.8082	0.884709	0.61493	0.840687	0.973972	0.949845	0.717256	0.590098	0.653354	1.53851	0.884313	0.717466	0.252899	1.24803	1.34908	0.875946	1.39036	1.33323	0.448729	1.12511	0.837094	1.54075
	0.961239	0.98555	0.979559	0.971506	0.812055	0.854729	0.780332	0.731171	1.46318	1.02799	2.91561	0.637067	0.879114	0.710731	1.3168	1.73057	3.10756	3.46667	1.42866	4.34849	3.31	0.832438	4.0088	1.3883	0.238268	3.34202	1.13361	0.764797	0.83382	0.570963	0.780301	0.941428	0.874399	0.691589	0.572768	0.623066	1.51431	0.886305	0.668757	0.250479	1.25119	1.39714	0.908456	1.38559	1.31977	0.46341	1.04609	0.792645	1.44805
	0.875276	0.898853	0.888434	0.882486	0.786798	0.810642	0.73638	0.716911	1.4066	1.01304	2.82013	0.618327	0.849704	0.690801	1.34138	1.67846	3.0773	3.45206	1.40497	4.26188	3.24287	0.798972	3.98808	1.31946	0.23205	3.25424	1.13243	0.759851	0.798434	0.54321	0.703577	0.920679	0.824898	0.658374	0.548787	0.604216	1.49141	0.88828	0.624416	0.256702	1.24916	1.45593	0.936763	1.36329	1.32931	0.48275	0.972481	0.74345	1.37413
	0.812213	0.836943	0.824959	0.820671	0.753397	0.763478	0.690062	0.697619	1.35538	0.972328	2.71562	0.602334	0.811761	0.670617	1.36272	1.62982	3.05482	3.41092	1.35696	4.14242	3.12883	0.77572	3.956	1.26839	0.238604	3.19886	1.1186	0.792018	0.776611	0.528801	0.630369	0.89448	0.812892	0.634745	0.51683	0.588156	1.47404	0.896093	0.598707	0.275448	1.24254	1.503	0.952658	1.33175	1.36612	0.50212	0.911357	0.688324	1.31094
	0.75107	0.775936	0.764871	0.759592	0.70768	0.711054	0.646495	0.665565	1.29637	0.928314	2.60678	0.589324	0.775857	0.649313	1.36592	1.58055	3.01423	3.33474	1.30425	3.97947	2.99486	0.744302	3.92502	1.23422	0.253385	3.13894	1.08348	0.823903	0.763039	0.517976	0.576777	0.869427	0.83067	0.629255	0.490581	0.574424	1.47947	0.912314	0.589261	0.305653	1.22861	1.53714	0.957274	1.30323	1.41428	0.51427	0.869612	0.625263	1.25164
	0.677127	0.701994	0.69404	0.688346	0.658688	0.655598	0.609866	0.627735	1.23331	0.886557	2.48651	0.570646	0.752989	0.635757	1.35338	1.5395	2.95738	3.23921	1.26301	3.81157	2.8515	0.709793	3.90281	1.21639	0.258867	3.06611	1.02638	0.828703	0.760064	0.496335	0.538272	0.856805	0.871138	0.63203	0.471612	0.57151	1.50098	0.933877	0.594369	0.335062	1.20213	1.54658	0.947704	1.27179	1.45452	0.519638	0.839434	0.561601	1.20252
	0.618174	0.642619	0.640301	0.628584	0.608633	0.599818	0.574666	0.595034	1.18096	0.849999	2.34576	0.549158	0.738991	0.631532	1.32623	1.49272	2.88237	3.14394	1.23004	3.63291	2.71277	0.665929	3.87001	1.19781	0.240749	2.98703	0.975513	0.809615	0.772703	0.474581	0.520552	0.866119	0.909633	0.62895	0.452954	0.576785	1.49835	0.953195	0.606229	0.34641	1.18467	1.52641	0.920564	1.23884	1.46526	0.517216	0.8016	0.501413	1.13865
	0.597335	0.616918	0.62043	0.598248	0.551068	0.551792	0.545565	0.578332	1.13074	0.812582	2.21466	0.526351	0.730147	0.629945	1.27752	1.44717	2.80018	3.07546	1.20012	3.48305	2.58971	0.619211	3.82863	1.17844	0.210328	2.91004	0.937129	0.761534	0.800989	0.448306	0.501638	0.883029	0.926782	0.625574	0.42226	0.570983	1.46638	0.964848	0.617643	0.334161	1.18938	1.46871	0.871549	1.21048	1.43672	0.507617	0.753648	0.44632	1.05709
	0.595996	0.613267	0.61765	0.590901	0.501442	0.515738	0.517403	0.565278	1.09568	0.773689	2.11299	0.504455	0.718179	0.629289	1.21428	1.41305	2.70298	3.02467	1.17813	3.35894	2.49775	0.591709	3.7638	1.15571	0.180744	2.82913	0.904216	0.694609	0.808469	0.425878	0.477047	0.882463	0.905796	0.629914	0.380891	0.541515	1.42465	0.979111	0.620831	0.309607	1.18579	1.39184	0.809639	1.1857	1.37514	0.490598	0.709275	0.40311	0.974257
	0.608007	0.622765	0.627343	0.599612	0.475838	0.492501	0.486329	0.549197	1.07581	0.74302	2.03597	0.488476	0.705477	0.626791	1.15688	1.39432	2.59877	2.99377	1.15916	3.2764	2.44372	0.590844	3.6573	1.12151	0.16521	2.72595	0.872413	0.635522	0.775686	0.412234	0.45893	0.860597	0.860044	0.644553	0.33802	0.49686	1.39329	0.987109	0.610219	0.278723	1.16136	1.325	0.753119	1.17453	1.29836	0.465864	0.673509	0.364127	0.896206
	0.632828	0.647649	0.652091	0.623841	0.453055	0.477404	0.451125	0.534879	1.07211	0.716371	2.00608	0.480721	0.696344	0.622133	1.11047	1.38114	2.5082	2.96761	1.1534	3.23587	2.43421	0.61175	3.53249	1.08189	0.156058	2.6119	0.839475	0.59454	0.710098	0.393867	0.442124	0.825453	0.800938	0.647553	0.313565	0.459408	1.37821	0.981114	0.578661	0.245073	1.1122	1.26467	0.713916	1.17029	1.21374	0.439025	0.641804	0.336648	0.842751
	0.655043	0.668993	0.672751	0.647398	0.41611	0.471009	0.403049	0.532117	1.07177	0.707626	2.02296	0.479282	0.689832	0.616976	1.07968	1.37207	2.43999	2.92801	1.13553	3.22962	2.45407	0.638839	3.44014	1.03672	0.140636	2.49092	0.793308	0.572571	0.659335	0.376894	0.416197	0.778236	0.743966	0.607548	0.301748	0.432618	1.37343	0.966328	0.541112	0.2237	1.05604	1.22136	0.701824	1.18232	1.13567	0.412914	0.607128	0.317139	0.810733
	0.66428	0.677585	0.68063	0.655205	0.372327	0.461179	0.35062	0.554157	1.07312	0.714732	2.05424	0.484787	0.687836	0.613998	1.06832	1.35968	2.40135	2.87474	1.08844	3.2333	2.50519	0.661239	3.37406	0.984134	0.123723	2.37456	0.748887	0.563027	0.648273	0.370538	0.38814	0.730596	0.715552	0.54731	0.303439	0.413468	1.38373	0.955735	0.506336	0.21656	1.01249	1.19721	0.718878	1.2124	1.08901	0.391809	0.573664	0.305774	0.79213
	0.650251	0.660658	0.664538	0.639951	0.334341	0.437857	0.295718	0.59329	1.07459	0.724144	2.07919	0.49327	0.686888	0.613589	1.08198	1.33586	2.38616	2.80994	1.0404	3.24219	2.56286	0.667544	3.28659	0.920994	0.101294	2.27179	0.717506	0.568799	0.656883	0.361986	0.356986	0.687704	0.712573	0.498718	0.305206	0.403296	1.41504	0.955383	0.479204	0.227127	0.983155	1.18682	0.750687	1.25214	1.06727	0.379635	0.544968	0.30174	0.780749
	0.628388	0.634509	0.635056	0.614004	0.304312	0.406321	0.251836	0.623483	1.07398	0.724277	2.08843	0.503486	0.682894	0.616982	1.10306	1.30131	2.35331	2.74558	0.988032	3.25406	2.59259	0.661941	3.17192	0.847339	0.0797719	2.1662	0.700202	0.578675	0.677792	0.344066	0.334122	0.649981	0.718088	0.472481	0.298934	0.413066	1.46391	0.960367	0.463507	0.248651	0.970297	1.17703	0.782911	1.28858	1.0629	0.373903	0.526065	0.2997	0.761258
	0.611636	0.614242	0.614723	0.592795	0.285226	0.371	0.227395	0.624247	1.06914	0.712747	2.06165	0.509492	0.675444	0.61413	1.11954	1.27171	2.3109	2.68159	0.940161	3.23221	2.58586	0.66737	3.05396	0.789389	0.0668762	2.04468	0.691751	0.569945	0.687567	0.321231	0.310478	0.62245	0.730617	0.463706	0.296329	0.444361	1.51198	0.967718	0.454454	0.264956	0.958952	1.15084	0.799537	1.31133	1.07166	0.369675	0.514851	0.298335	0.730128
	0.595039	0.597201	0.595574	0.575933	0.285654	0.335542	0.225934	0.603078	1.0508	0.709636	2.01823	0.509659	0.664677	0.604281	1.12572	1.25139	2.2799	2.62021	0.923437	3.17105	2.57302	0.673919	2.94585	0.756408	0.0702674	1.92466	0.683394	0.546077	0.668977	0.300354	0.288993	0.610869	0.73727	0.463248	0.298398	0.474	1.53609	0.959662	0.455907	0.273893	0.942541	1.11215	0.792386	1.30685	1.06987	0.36365	0.507604	0.293483	0.696546
	0.567034	0.569829	0.565822	0.549665	0.295692	0.300141	0.235273	0.577899	1.01419	0.701744	1.96661	0.504897	0.649852	0.590247	1.11351	1.2366	2.25118	2.5717	0.949317	3.11661	2.54791	0.674875	2.85575	0.758838	0.0844886	1.82283	0.671083	0.513013	0.621036	0.280973	0.287768	0.624528	0.725353	0.460463	0.304177	0.490363	1.52517	0.933814	0.458563	0.271104	0.935416	1.06777	0.766314	1.28388	1.04729	0.35276	0.502228	0.287866	0.668145
	0.525505	0.528889	0.522874	0.51022	0.289319	0.266783	0.241454	0.564666	0.963434	0.674348	1.92048	0.497054	0.633012	0.575836	1.08465	1.22465	2.23596	2.54183	0.989369	3.06255	2.48536	0.668676	2.79553	0.773277	0.102596	1.72861	0.654629	0.487659	0.567141	0.260001	0.309569	0.641938	0.701569	0.46873	0.302663	0.496346	1.48388	0.894933	0.45534	0.255087	0.945197	1.01506	0.733237	1.25238	1.01791	0.339201	0.485054	0.290637	0.648321
	0.47804	0.483649	0.479177	0.467252	0.258508	0.249213	0.242114	0.563902	0.908633	0.635406	1.90008	0.488301	0.614957	0.563976	1.04279	1.21768	2.22669	2.49816	1.0189	2.97875	2.42192	0.6636	2.7673	0.782817	0.114656	1.62735	0.642498	0.461541	0.52199	0.244323	0.339234	0.648416	0.682973	0.48304	0.294157	0.493311	1.42602	0.850316	0.445815	0.232468	0.968831	0.966072	0.695636	1.20537	0.993404	0.329668	0.458055	0.288266	0.625394
	0.440065	0.451621	0.447766	0.436825	0.215935	0.24669	0.230301	0.555575	0.865923	0.602999	1.88587	0.481901	0.598688	0.556102	1.00162	1.2092	2.21388	2.42937	1.01594	2.87252	2.35529	0.638514	2.73466	0.777656	0.111888	1.51852	0.62722	0.444529	0.495943	0.230803	0.364693	0.64658	0.672177	0.499564	0.288023	0.500108	1.36424	0.80618	0.421822	0.213398	0.981647	0.921955	0.658568	1.15026	0.971893	0.324801	0.422946	0.265527	0.597225
	0.414119	0.432091	0.425982	0.413487	0.17284	0.246791	0.220622	0.547925	0.84945	0.586823	1.87698	0.475452	0.589443	0.548757	0.961731	1.18817	2.18617	2.35963	0.979513	2.75822	2.28285	0.595537	2.68697	0.754809	0.0902497	1.42123	0.618794	0.453882	0.499172	0.220895	0.379367	0.637979	0.679119	0.514306	0.296643	0.521922	1.30833	0.763344	0.381619	0.192872	0.975128	0.880818	0.626769	1.10002	0.945227	0.324204	0.392616	0.232602	0.561716
	0.389006	0.411814	0.401992	0.391993	0.139735	0.252466	0.215936	0.543963	0.872287	0.582188	1.85689	0.468103	0.585901	0.545605	0.934191	1.17029	2.13102	2.31618	0.931388	2.65665	2.18977	0.538816	2.62653	0.720828	0.0545804	1.3318	0.610292	0.496414	0.517178	0.216475	0.38204	0.624232	0.718476	0.533122	0.324772	0.551276	1.25759	0.721972	0.32969	0.17214	0.950105	0.843996	0.597786	1.05688	0.908621	0.323479	0.372292	0.194703	0.527294
	0.373359	0.398214	0.387725	0.38104	0.125331	0.268568	0.195786	0.538275	0.906404	0.586452	1.82946	0.460622	0.581583	0.544726	0.919311	1.16556	2.05008	2.30679	0.888452	2.55831	2.08311	0.479039	2.58266	0.679268	0.0263608	1.24763	0.595398	0.539288	0.53567	0.206604	0.376617	0.610008	0.772022	0.546928	0.35557	0.575732	1.22536	0.682329	0.271919	0.15676	0.903103	0.817231	0.568777	1.01563	0.863756	0.317621	0.370445	0.152002	0.49369
	0.367327	0.393222	0.380798	0.378079	0.125538	0.280458	0.171782	0.523987	0.923831	0.597602	1.79547	0.452639	0.574764	0.537095	0.913228	1.15556	1.96494	2.32211	0.864872	2.48344	1.98733	0.431778	2.55554	0.649118	0.00456201	1.15343	0.579614	0.566881	0.563816	0.182724	0.372047	0.604025	0.826628	0.550206	0.377905	0.585159	1.20369	0.647641	0.225346	0.146198	0.85966	0.810133	0.542849	0.970579	0.817063	0.306585	0.388479	0.118225	0.46209
	0.367018	0.391198	0.37647	0.372936	0.122002	0.279098	0.146852	0.494632	0.915338	0.603716	1.77071	0.441376	0.564771	0.524569	0.908274	1.13828	1.90927	2.32955	0.847497	2.43989	1.91152	0.406505	2.53393	0.635232	-0.00980399	1.05168	0.569359	0.591214	0.595807	0.143389	0.366028	0.60532	0.857033	0.550041	0.392162	0.577854	1.17826	0.625581	0.193613	0.141323	0.831082	0.822806	0.52193	0.924905	0.768131	0.286104	0.418669	0.107415	0.435533
	0.356905	0.378119	0.366405	0.358914	0.122712	0.279361	0.12083	0.467696	0.889908	0.590596	1.75942	0.430395	0.556	0.505962	0.904712	1.12036	1.8807	2.31912	0.829426	2.42968	1.8674	0.398111	2.49991	0.635778	-0.0144683	0.970551	0.560959	0.615946	0.623864	0.121864	0.36645	0.613684	0.863115	0.559358	0.397183	0.572302	1.1555	0.605432	0.175816	0.141979	0.805425	0.846003	0.499047	0.891709	0.716925	0.255602	0.439843	0.10702	0.413615
	0.341084	0.358135	0.353838	0.341891	0.129034	0.274305	0.100032	0.452834	0.865674	0.571442	1.75368	0.420445	0.549805	0.486016	0.899802	1.11107	1.87372	2.28038	0.814957	2.44904	1.84603	0.412034	2.4544	0.626517	-0.0104299	0.905627	0.535818	0.634103	0.661584	0.125813	0.372062	0.618093	0.865926	0.58526	0.380684	0.561898	1.15033	0.590169	0.170025	0.143122	0.787979	0.854532	0.475986	0.865059	0.664651	0.222929	0.447783	0.100398	0.389805
	0.338407	0.34998	0.351799	0.33751	0.134458	0.256368	0.0981189	0.461379	0.861682	0.561241	1.74777	0.409157	0.540735	0.473219	0.882644	1.09874	1.86972	2.21978	0.799495	2.48942	1.84487	0.449423	2.39827	0.611126	0.00152422	0.844267	0.4943	0.634348	0.692623	0.139187	0.379281	0.622223	0.861511	0.611892	0.360543	0.542554	1.15756	0.582212	0.1708	0.137619	0.783742	0.843955	0.458042	0.837048	0.613549	0.193063	0.442148	0.0730477	0.369862
	0.350964	0.356901	0.359942	0.349073	0.130571	0.236309	0.108251	0.483452	0.866506	0.561564	1.72905	0.396604	0.534375	0.470839	0.856839	1.07376	1.85189	2.16828	0.793412	2.54254	1.86169	0.500456	2.33615	0.582087	0.0255603	0.785556	0.454412	0.630365	0.709036	0.166848	0.382612	0.614365	0.864203	0.635151	0.351264	0.516884	1.17451	0.575627	0.168542	0.126754	0.781059	0.817918	0.444112	0.804262	0.571335	0.166339	0.429399	0.0293551	0.34587
	0.364306	0.367246	0.367182	0.36077	0.126372	0.219182	0.116418	0.506583	0.861889	0.593801	1.69631	0.381089	0.531164	0.477258	0.819533	1.05409	1.82174	2.12487	0.794857	2.59384	1.91458	0.567843	2.28623	0.555132	0.0512004	0.731912	0.434686	0.617868	0.713727	0.19591	0.382402	0.597003	0.861587	0.649501	0.33195	0.495864	1.1927	0.572279	0.162746	0.112092	0.78532	0.785051	0.431612	0.776536	0.548864	0.150767	0.419967	-0.0144863	0.315782
	0.363223	0.371229	0.366096	0.359435	0.116503	0.214741	0.123321	0.5186	0.853551	0.63997	1.64556	0.362194	0.529811	0.485896	0.786915	1.03043	1.79257	2.0858	0.793994	2.644	2.00325	0.645925	2.24143	0.531087	0.0697827	0.67454	0.434201	0.596471	0.70079	0.206619	0.364091	0.560533	0.866683	0.647299	0.308606	0.485283	1.21388	0.569229	0.161578	0.0948789	0.793635	0.757031	0.422125	0.769947	0.539499	0.147239	0.40299	-0.0515216	0.2953
	0.360122	0.378739	0.367308	0.361318	0.0936119	0.218072	0.129788	0.511913	0.842704	0.666766	1.58502	0.344769	0.530657	0.488264	0.771134	0.997899	1.77014	2.06442	0.790658	2.70033	2.08861	0.713383	2.20401	0.520712	0.0826442	0.614897	0.443231	0.569085	0.672775	0.202221	0.352034	0.524389	0.894519	0.630544	0.292506	0.488134	1.23845	0.578313	0.162037	0.0801473	0.805747	0.739382	0.413638	0.790483	0.535172	0.14233	0.375959	-0.0729668	0.28206
	0.364843	0.391995	0.37678	0.369131	0.0699451	0.215074	0.123244	0.497833	0.820448	0.67123	1.5409	0.332337	0.533323	0.480553	0.764049	0.980154	1.74346	2.05116	0.797864	2.74902	2.1463	0.753643	2.17453	0.520257	0.104291	0.552782	0.463414	0.539277	0.659008	0.190525	0.353724	0.499125	0.932629	0.598755	0.278021	0.502744	1.26281	0.592681	0.159636	0.081708	0.812381	0.729666	0.404909	0.819763	0.529297	0.133934	0.351239	-0.0784079	0.271206
	0.358719	0.386784	0.372183	0.365071	0.0730055	0.198675	0.103449	0.49441	0.793599	0.675809	1.51363	0.326008	0.534401	0.467795	0.763643	0.976571	1.71296	2.04139	0.796231	2.77713	2.15729	0.747479	2.14937	0.513307	0.122936	0.482971	0.494377	0.50709	0.638912	0.168552	0.364124	0.488971	0.962226	0.578771	0.254722	0.518163	1.27981	0.599938	0.152173	0.0950153	0.809288	0.729108	0.397824	0.847665	0.522331	0.123072	0.3344	-0.0717117	0.264918
	0.33363	0.359861	0.347039	0.342439	0.0926752	0.172795	0.0790105	0.500569	0.773873	0.69119	1.49796	0.324427	0.539603	0.461485	0.766522	0.966491	1.675	2.03193	0.784658	2.77715	2.12093	0.710309	2.13039	0.494036	0.135334	0.403002	0.523237	0.486944	0.623655	0.149645	0.389866	0.479133	0.972948	0.572586	0.233247	0.514078	1.28537	0.597209	0.137668	0.112132	0.799686	0.739883	0.388891	0.858055	0.51589	0.114497	0.326	-0.0568724	0.268693
	0.308408	0.334319	0.32155	0.319567	0.114153	0.152703	0.0527576	0.501339	0.764649	0.712525	1.50096	0.326564	0.550125	0.457407	0.76563	0.949827	1.63742	2.01624	0.774787	2.75473	2.04862	0.652028	2.101	0.458891	0.13599	0.31244	0.53571	0.478159	0.622163	0.141759	0.41209	0.470959	0.961902	0.570217	0.226803	0.492052	1.27824	0.585264	0.123713	0.132173	0.78726	0.747904	0.375661	0.849945	0.508522	0.106633	0.324974	-0.0430401	0.284453
	0.287108	0.309219	0.296525	0.304906	0.135211	0.14497	0.0279793	0.476272	0.754928	0.708853	1.51658	0.332464	0.561521	0.45453	0.769889	0.923912	1.59491	1.99818	0.770003	2.69345	1.94609	0.58154	2.06408	0.418183	0.129008	0.224029	0.537884	0.478556	0.636565	0.154579	0.425884	0.478506	0.94689	0.570779	0.235507	0.467397	1.27125	0.570403	0.114731	0.145969	0.776078	0.732541	0.35632	0.826225	0.492629	0.101668	0.33176	-0.0251493	0.297823
	0.27623	0.292327	0.278494	0.300262	0.146996	0.154247	0.0158535	0.422664	0.743103	0.68906	1.53809	0.344895	0.575648	0.454581	0.786662	0.889803	1.55121	2.00213	0.770947	2.62271	1.83064	0.516748	2.02817	0.378546	0.121887	0.150462	0.541048	0.48881	0.653078	0.178697	0.421405	0.517868	0.934672	0.594759	0.247135	0.444204	1.26162	0.558344	0.114106	0.149865	0.770517	0.709112	0.333347	0.793674	0.467403	0.100747	0.342048	0.0137048	0.321035
	0.283315	0.295426	0.286206	0.303868	0.13676	0.165988	0.0239321	0.36886	0.736218	0.6639	1.56178	0.358874	0.590459	0.451902	0.806553	0.871004	1.51646	2.02791	0.783403	2.5676	1.72751	0.455899	1.99067	0.346864	0.109863	0.10104	0.54694	0.498407	0.659935	0.208178	0.404743	0.561331	0.945986	0.628397	0.250019	0.430737	1.25797	0.546877	0.11648	0.14504	0.780448	0.686395	0.314996	0.768833	0.440381	0.103703	0.358796	0.0588947	0.353182
	0.299472	0.312985	0.307119	0.31468	0.11909	0.174708	0.0330189	0.346298	0.740124	0.643518	1.58197	0.366825	0.59991	0.449832	0.812886	0.876299	1.48558	2.06378	0.792355	2.51748	1.67182	0.411234	1.94896	0.326868	0.103729	0.077449	0.555366	0.521733	0.640848	0.236074	0.385705	0.594435	0.978633	0.651025	0.249117	0.421081	1.26079	0.533931	0.111943	0.136005	0.789676	0.657714	0.304864	0.746951	0.414013	0.109338	0.369222	0.0984146	0.373737
	0.318044	0.332346	0.328887	0.326961	0.101644	0.174357	0.040506	0.359515	0.770215	0.635387	1.58889	0.371123	0.597341	0.452783	0.807802	0.894993	1.46543	2.09654	0.813046	2.49144	1.66215	0.385917	1.91639	0.310711	0.108338	0.0730705	0.563201	0.550845	0.605673	0.240309	0.36611	0.610242	1.00211	0.666963	0.256327	0.422002	1.25747	0.524314	0.102527	0.125179	0.793308	0.63466	0.300566	0.728638	0.393208	0.113263	0.377979	0.11346	0.36453
	0.335755	0.350304	0.347273	0.342273	0.0858888	0.174317	0.045981	0.393319	0.830577	0.636061	1.60313	0.373235	0.586471	0.454772	0.792327	0.918199	1.46491	2.12388	0.838918	2.50232	1.68544	0.376156	1.91217	0.295883	0.116402	0.0803832	0.562515	0.572965	0.577834	0.210031	0.351279	0.615221	1.01229	0.673939	0.272983	0.434157	1.26169	0.518899	0.0928532	0.118701	0.789648	0.623376	0.303762	0.713376	0.384638	0.110736	0.385505	0.0931071	0.336337
	0.344495	0.361865	0.356363	0.355489	0.0742627	0.184474	0.0433849	0.428417	0.902448	0.64022	1.62846	0.373836	0.570434	0.4514	0.780265	0.928189	1.4859	2.1515	0.870742	2.52538	1.71279	0.376682	1.93783	0.286608	0.127477	0.0929416	0.536042	0.589332	0.56607	0.167649	0.348752	0.612632	1.01931	0.677694	0.287832	0.448958	1.28397	0.524273	0.0884656	0.116718	0.788033	0.611317	0.311007	0.718036	0.392236	0.102193	0.387885	0.0614949	0.30112
	0.331791	0.355041	0.345679	0.34695	0.0681383	0.194479	0.0339384	0.459886	0.958312	0.651168	1.66008	0.377519	0.55799	0.452567	0.778702	0.934358	1.51209	2.17767	0.888033	2.55606	1.73194	0.374124	1.99222	0.284816	0.141077	0.110973	0.49858	0.596472	0.586147	0.139112	0.356726	0.602803	1.02395	0.667642	0.30838	0.463847	1.33394	0.544256	0.100254	0.11774	0.799559	0.597443	0.321296	0.73944	0.426683	0.0901734	0.384754	0.0336517	0.277579
	0.310575	0.334779	0.323956	0.323933	0.0657233	0.200296	0.0246781	0.487149	0.984137	0.666168	1.70524	0.386729	0.551039	0.464077	0.779303	0.93217	1.53334	2.18764	0.891367	2.59471	1.75686	0.371555	2.03496	0.286813	0.145686	0.127771	0.474373	0.609155	0.627628	0.125795	0.374783	0.585644	1.02275	0.636925	0.335502	0.457441	1.39073	0.579265	0.128835	0.12069	0.817579	0.587465	0.337212	0.768899	0.485604	0.079647	0.388838	0.0141219	0.269249
	0.289466	0.313259	0.29972	0.29653	0.0558329	0.195244	0.0246542	0.504545	0.9818	0.678922	1.75419	0.3984	0.546076	0.475675	0.790143	0.91341	1.54923	2.18454	0.889938	2.62719	1.76549	0.383729	2.03836	0.285747	0.147675	0.134555	0.478722	0.634428	0.662698	0.131184	0.407898	0.558663	1.01474	0.600412	0.344242	0.434064	1.4278	0.622429	0.161816	0.13346	0.832129	0.598985	0.36372	0.815871	0.556891	0.0740653	0.392633	-0.000654792	0.268717
	0.26664	0.285863	0.274513	0.263895	0.034511	0.176685	0.0293823	0.515675	0.960432	0.677069	1.7943	0.405945	0.540833	0.483476	0.804189	0.890646	1.55243	2.1938	0.876283	2.63224	1.75354	0.414656	2.01523	0.287415	0.158188	0.13386	0.503411	0.670091	0.687033	0.149944	0.452261	0.538082	1.00884	0.584081	0.323933	0.418911	1.42935	0.66087	0.18805	0.144795	0.830062	0.629329	0.391612	0.866227	0.621674	0.0782606	0.388039	-0.0135079	0.271056
	0.251799	0.267895	0.257	0.244213	0.010143	0.154571	0.0361189	0.520043	0.944331	0.66137	1.83723	0.408789	0.532803	0.485784	0.824628	0.881363	1.55983	2.21524	0.868198	2.62276	1.72223	0.448437	2.00998	0.280867	0.174546	0.131361	0.538757	0.705085	0.693065	0.165253	0.48618	0.536589	0.995295	0.592201	0.292235	0.423475	1.39202	0.682619	0.212712	0.149033	0.812163	0.658567	0.414092	0.904482	0.661279	0.0918925	0.379574	-0.0193552	0.274201
	0.244641	0.260354	0.249327	0.236277	-0.0145733	0.135447	0.0419207	0.514986	0.946924	0.635637	1.87918	0.405795	0.522798	0.476626	0.843642	0.882236	1.57819	2.23521	0.861857	2.59898	1.69213	0.474276	2.01351	0.263057	0.178232	0.122019	0.571865	0.726513	0.680417	0.178369	0.498236	0.544183	0.976526	0.61579	0.26465	0.449073	1.32667	0.680322	0.235616	0.14941	0.796605	0.68987	0.426253	0.929877	0.676278	0.109555	0.361009	-0.0188215	0.261083
	0.255984	0.270823	0.262902	0.246884	-0.0262684	0.119236	0.0465323	0.515381	0.958854	0.61208	1.91345	0.400002	0.515575	0.456611	0.843019	0.880416	1.61795	2.25305	0.857059	2.57407	1.68432	0.489068	2.01373	0.244147	0.184356	0.106473	0.613393	0.725369	0.662577	0.180496	0.488432	0.540385	0.958808	0.651312	0.246805	0.488343	1.25282	0.661041	0.249598	0.147494	0.782571	0.724916	0.427088	0.942509	0.664018	0.127346	0.336644	-0.026359	0.231189
	0.269882	0.288273	0.281275	0.264013	-0.00893931	0.102074	0.0525625	0.528501	0.962411	0.594872	1.9368	0.39431	0.511825	0.433336	0.820326	0.876488	1.65467	2.26624	0.85064	2.5325	1.68263	0.497093	2.01007	0.232121	0.185913	0.0861053	0.66135	0.705784	0.652094	0.167398	0.471968	0.516288	0.965296	0.681922	0.243003	0.531809	1.20279	0.636169	0.251503	0.140237	0.772878	0.747677	0.416329	0.929025	0.637067	0.139898	0.320304	-0.0380844	0.205436
	0.2719	0.293272	0.287871	0.270607	0.0226266	0.0902878	0.0547781	0.548745	0.943894	0.575314	1.95441	0.387608	0.506539	0.411639	0.790975	0.880481	1.67832	2.27523	0.832805	2.4631	1.67026	0.484896	1.9792	0.238786	0.18356	0.0642295	0.696708	0.690913	0.638101	0.143739	0.45539	0.495355	0.981922	0.702535	0.253401	0.567139	1.19112	0.616996	0.244384	0.127436	0.767184	0.748487	0.394882	0.877127	0.606078	0.141367	0.305907	-0.0476085	0.201724
	0.265429	0.293062	0.282687	0.269473	0.0541875	0.0857149	0.0495958	0.569783	0.905042	0.561738	1.9515	0.381616	0.495464	0.394455	0.761879	0.896648	1.68449	2.26853	0.795316	2.36926	1.66218	0.457783	1.92997	0.252233	0.185123	0.0483898	0.71007	0.681924	0.618458	0.127903	0.434349	0.497783	1.01356	0.708845	0.293341	0.586137	1.18503	0.605189	0.226383	0.112475	0.753154	0.723695	0.372217	0.810551	0.574308	0.133033	0.287592	-0.0444302	0.22404
	0.259863	0.28698	0.274926	0.259698	0.0736909	0.0888096	0.0371625	0.580911	0.853279	0.562576	1.93607	0.375679	0.483167	0.389207	0.740636	0.924087	1.66081	2.23223	0.751058	2.27991	1.6498	0.422037	1.86767	0.260512	0.190106	0.0355018	0.717001	0.689923	0.593132	0.118403	0.40643	0.521962	1.05007	0.693215	0.350383	0.585614	1.16132	0.59713	0.206841	0.0954721	0.741626	0.694106	0.359317	0.760707	0.544013	0.12336	0.272603	-0.0149236	0.257309
	0.246459	0.268797	0.26064	0.240594	0.0798422	0.0942035	0.0199369	0.604872	0.807027	0.565158	1.91014	0.366608	0.476973	0.393735	0.730903	0.963195	1.62293	2.17215	0.717972	2.19949	1.64304	0.395609	1.82904	0.272208	0.201525	0.0335619	0.718929	0.69697	0.569231	0.124968	0.39436	0.554149	1.0717	0.663655	0.397078	0.571506	1.12434	0.592564	0.184355	0.0882485	0.728729	0.669497	0.356463	0.740047	0.52675	0.115284	0.262002	0.0333602	0.289198
	0.215803	0.236486	0.229767	0.208335	0.0873923	0.0954039	0.00381649	0.637855	0.78245	0.576622	1.87311	0.355232	0.478786	0.406576	0.732888	0.986586	1.59567	2.11741	0.695059	2.13057	1.64064	0.397832	1.83098	0.285766	0.203193	0.0424981	0.718404	0.687717	0.54837	0.149864	0.388352	0.583734	1.07258	0.645547	0.433504	0.562579	1.08315	0.58744	0.156878	0.0973755	0.710187	0.654775	0.358143	0.74317	0.51982	0.107114	0.263422	0.0716518	0.323078
	0.193703	0.219356	0.210331	0.187779	0.105076	0.0980582	-0.00437226	0.660422	0.778983	0.594476	1.83699	0.342239	0.485213	0.419728	0.738577	0.985405	1.58133	2.09514	0.684016	2.08688	1.65214	0.419407	1.8405	0.295383	0.200084	0.0612538	0.716193	0.672716	0.519877	0.166793	0.384216	0.597105	1.06919	0.65112	0.468314	0.576383	1.04889	0.584045	0.128526	0.107626	0.694513	0.640907	0.358519	0.756899	0.501721	0.098056	0.274495	0.0880472	0.340826
	0.197795	0.227603	0.216899	0.197869	0.128761	0.105197	-0.00307993	0.671763	0.781274	0.614875	1.80741	0.333862	0.489666	0.428016	0.734689	0.96581	1.57119	2.10254	0.672983	2.05836	1.67841	0.442661	1.85679	0.305141	0.198692	0.0737415	0.717459	0.653306	0.495777	0.171486	0.387108	0.599686	1.06381	0.670577	0.520624	0.606343	1.02136	0.57438	0.102187	0.107696	0.681394	0.612918	0.351267	0.775703	0.472532	0.087135	0.277827	0.0949246	0.330134
	0.212968	0.245659	0.236838	0.223133	0.134701	0.113855	0.0100356	0.66652	0.788622	0.627999	1.77253	0.33648	0.492392	0.431999	0.727256	0.939284	1.55696	2.10997	0.652007	2.03529	1.68949	0.461449	1.87142	0.313747	0.208523	0.06455	0.723611	0.626612	0.484728	0.177485	0.391664	0.592837	1.05317	0.681799	0.581006	0.64213	0.994102	0.55724	0.0835378	0.100262	0.664851	0.583886	0.331428	0.788331	0.437936	0.0752958	0.275913	0.0917608	0.309003
	0.226352	0.256189	0.254066	0.245968	0.10993	0.118976	0.0275853	0.646983	0.787775	0.62144	1.72946	0.345092	0.490441	0.430397	0.71496	0.897097	1.5366	2.10629	0.633602	2.01411	1.68099	0.451946	1.87781	0.315184	0.228462	0.0332048	0.734405	0.605581	0.481739	0.179383	0.397261	0.586381	1.04409	0.687259	0.62572	0.677312	0.964713	0.536103	0.0806568	0.0907789	0.644184	0.561548	0.306668	0.781778	0.403255	0.061448	0.276256	0.0840579	0.280224
	0.230747	0.258333	0.258411	0.254524	0.0714538	0.120773	0.0470785	0.636923	0.766758	0.591104	1.69171	0.356211	0.482145	0.426975	0.70476	0.859305	1.5176	2.0907	0.609367	1.98323	1.66807	0.418386	1.88335	0.304138	0.2616	0.00621989	0.743407	0.596761	0.482819	0.188898	0.400279	0.588661	1.04691	0.687977	0.645155	0.69513	0.939627	0.513743	0.0858756	0.0753039	0.629678	0.544	0.283534	0.763204	0.36917	0.0470293	0.280522	0.0756468	0.253781
	0.233694	0.261846	0.259353	0.259766	0.0407032	0.116182	0.0612563	0.651895	0.73985	0.557746	1.6624	0.365676	0.467461	0.426116	0.702992	0.8367	1.49284	2.07098	0.586064	1.93943	1.6559	0.39314	1.88031	0.292038	0.30088	-0.0107268	0.75491	0.594381	0.48646	0.20462	0.393664	0.582455	1.0529	0.673335	0.644055	0.686727	0.920563	0.496984	0.0930936	0.0552706	0.635505	0.529625	0.26327	0.744508	0.340909	0.0356405	0.290247	0.0660878	0.24868
	0.236369	0.265165	0.260845	0.262078	0.0136193	0.101051	0.0740807	0.679816	0.722018	0.528795	1.64598	0.372644	0.449216	0.426193	0.72067	0.803746	1.4689	2.04741	0.594903	1.89879	1.64039	0.379858	1.87376	0.284227	0.331864	-0.022818	0.770184	0.602317	0.511266	0.219911	0.379286	0.579316	1.06158	0.658206	0.621054	0.65181	0.910436	0.485449	0.0959632	0.0274822	0.647365	0.522078	0.246444	0.725017	0.321522	0.025091	0.309465	0.0560489	0.27258
	0.237074	0.261991	0.259895	0.255757	-0.0168381	0.084018	0.092375	0.707035	0.707414	0.520657	1.63488	0.378546	0.433252	0.426646	0.74803	0.768359	1.45227	2.00723	0.632681	1.86237	1.61518	0.368955	1.86245	0.275682	0.34784	-0.0206085	0.766714	0.614653	0.536674	0.226921	0.362831	0.569637	1.05802	0.652967	0.588437	0.60489	0.910757	0.478983	0.0909449	0.00208374	0.665303	0.519264	0.230677	0.704793	0.303481	0.0165905	0.325623	0.0467862	0.316413
	0.249845	0.271107	0.26875	0.259018	-0.0349565	0.0722014	0.115059	0.722646	0.697206	0.525003	1.64846	0.383748	0.428628	0.425889	0.769745	0.750032	1.43882	1.95345	0.669526	1.84616	1.58028	0.362355	1.84634	0.265735	0.356122	-0.000525336	0.73842	0.61655	0.543485	0.233249	0.356338	0.560182	1.0484	0.652043	0.561737	0.557264	0.919519	0.479261	0.0812751	-0.0195001	0.686316	0.517319	0.215509	0.676565	0.287229	0.00877501	0.327422	0.0309792	0.351117
	0.262516	0.280025	0.274478	0.262827	-0.0387064	0.0706347	0.132055	0.719978	0.698274	0.520494	1.66932	0.391261	0.436425	0.421989	0.783736	0.744972	1.42249	1.89741	0.703573	1.83959	1.54509	0.344324	1.82068	0.259642	0.361981	0.0237008	0.710519	0.597849	0.530463	0.233207	0.369476	0.556347	1.03699	0.668942	0.549118	0.524894	0.928221	0.479396	0.0659817	-0.0395489	0.701702	0.514353	0.198008	0.638732	0.276432	0.00389602	0.327609	0.0167391	0.359546
	0.255578	0.267389	0.25964	0.251727	-0.0415279	0.0846989	0.149342	0.696193	0.712998	0.500917	1.69028	0.398275	0.446147	0.41732	0.791128	0.75036	1.40209	1.84775	0.720952	1.83954	1.52294	0.330819	1.79582	0.253205	0.36524	0.0360327	0.708343	0.560481	0.505477	0.216552	0.392537	0.561866	1.0353	0.688429	0.542661	0.506853	0.930747	0.478625	0.0467369	-0.0545234	0.699821	0.499373	0.179376	0.607358	0.263979	0.00375901	0.330983	0.00222217	0.344678
	0.2318	0.239604	0.22951	0.222708	-0.0369846	0.107851	0.158182	0.666198	0.741323	0.467768	1.71018	0.3979	0.455774	0.414172	0.799046	0.753445	1.37464	1.79704	0.724274	1.85514	1.52933	0.326884	1.79187	0.238205	0.356567	0.0453028	0.727052	0.523	0.482099	0.198475	0.425987	0.567065	1.03668	0.689643	0.528396	0.497135	0.925013	0.464025	0.0226607	-0.0541756	0.666911	0.470722	0.168287	0.586573	0.257311	0.00602157	0.338188	-0.0160476	0.327962
	0.195451	0.200888	0.191831	0.186531	-0.0312196	0.133946	0.148283	0.633009	0.788026	0.435171	1.73121	0.387509	0.46394	0.41682	0.802941	0.755681	1.34997	1.75241	0.714243	1.86867	1.5453	0.334993	1.81804	0.216142	0.347989	0.0610743	0.761	0.495514	0.474293	0.195202	0.453778	0.560894	1.02462	0.676766	0.506388	0.488836	0.90842	0.44002	-0.00664664	-0.0405934	0.623199	0.430874	0.164295	0.568814	0.254776	0.00894114	0.347393	-0.0207597	0.317605
	0.168868	0.176778	0.166341	0.167051	-0.0187409	0.153543	0.130177	0.603716	0.825976	0.418294	1.77065	0.36961	0.479337	0.427036	0.810871	0.755364	1.32842	1.71678	0.692937	1.8661	1.56173	0.352527	1.85105	0.190682	0.332848	0.0783182	0.804679	0.475403	0.477637	0.195446	0.466477	0.54213	1.01261	0.655285	0.473981	0.473675	0.887254	0.413939	-0.0310487	-0.0223283	0.592015	0.389132	0.162905	0.541202	0.25161	0.0110785	0.353546	-0.0133965	0.304862
	0.161145	0.173368	0.163319	0.161667	-0.00280614	0.170311	0.116758	0.586124	0.847546	0.425102	1.81907	0.352443	0.50102	0.43677	0.825768	0.750042	1.30703	1.69618	0.666537	1.8433	1.57009	0.379212	1.85715	0.164641	0.31234	0.0850047	0.839342	0.470831	0.494282	0.192011	0.467474	0.512939	1.00232	0.63672	0.427592	0.46263	0.86277	0.390518	-0.0479969	-0.000305891	0.576713	0.358182	0.162767	0.525814	0.248061	0.0108282	0.359219	0.0049155	0.294727
	0.17325	0.189323	0.179845	0.175202	0.00199938	0.176586	0.10593	0.579005	0.859766	0.457213	1.85811	0.343169	0.521379	0.444362	0.848083	0.739931	1.29326	1.68232	0.659452	1.81997	1.56819	0.398798	1.82383	0.146535	0.292397	0.0745342	0.845877	0.479174	0.511563	0.184671	0.456571	0.479182	1.00538	0.621543	0.378153	0.467155	0.839185	0.375395	-0.0599141	0.0203719	0.577416	0.334431	0.16115	0.539714	0.236792	0.00787118	0.367715	0.0337067	0.282513
	0.201688	0.218616	0.210494	0.207981	-0.00203132	0.171459	0.0883325	0.560962	0.870582	0.497373	1.86796	0.342996	0.535902	0.450808	0.869352	0.732204	1.2816	1.65688	0.677248	1.80216	1.54787	0.396332	1.75914	0.142901	0.270688	0.0536573	0.828848	0.490527	0.506489	0.178093	0.435907	0.43961	1.0191	0.599663	0.342031	0.464686	0.825582	0.372232	-0.0640323	0.0364509	0.582674	0.329382	0.16067	0.566261	0.225999	0.00758815	0.372903	0.0456466	0.274856
	0.243516	0.258318	0.250992	0.25304	0.00379063	0.158055	0.0682076	0.541363	0.874143	0.521061	1.84116	0.343578	0.543612	0.453965	0.881459	0.729908	1.26299	1.62592	0.695826	1.79532	1.504	0.362417	1.69511	0.14675	0.252514	0.0415857	0.810166	0.501307	0.488228	0.169556	0.426689	0.392424	1.01546	0.570772	0.328157	0.456509	0.825015	0.377403	-0.0597975	0.040038	0.57626	0.336068	0.165085	0.58243	0.228477	0.0136311	0.374686	0.0319133	0.27277
	0.285572	0.29758	0.29155	0.298141	0.0156753	0.145744	0.0473626	0.537251	0.873327	0.529065	1.79953	0.341537	0.545135	0.452819	0.878137	0.723773	1.24228	1.59348	0.690582	1.805	1.44929	0.307839	1.64163	0.145857	0.256237	0.0511712	0.800341	0.499252	0.465945	0.161202	0.423371	0.342183	0.975692	0.558459	0.335712	0.439921	0.836228	0.38486	-0.0520162	0.0293043	0.553021	0.34778	0.173083	0.582353	0.241717	0.0230312	0.38205	0.0098361	0.26997
	0.313138	0.322697	0.316899	0.329568	0.0341794	0.131611	0.0333478	0.542757	0.873852	0.530428	1.75331	0.337473	0.547779	0.448831	0.863782	0.708375	1.21816	1.56883	0.659381	1.83067	1.42366	0.253622	1.61297	0.146955	0.271587	0.0749479	0.806001	0.495126	0.448812	0.149863	0.409128	0.305248	0.933283	0.563843	0.364272	0.426101	0.860306	0.390165	-0.0438559	0.00888643	0.522063	0.358826	0.181918	0.571696	0.254011	0.0303408	0.390983	-0.00137506	0.266017
	0.322076	0.329401	0.324484	0.338645	0.0579065	0.110969	0.0345108	0.542451	0.869308	0.537751	1.71772	0.333206	0.552912	0.449987	0.85065	0.697203	1.19861	1.56174	0.621737	1.86384	1.42125	0.223293	1.61356	0.163733	0.28273	0.0984742	0.830035	0.489009	0.442679	0.138485	0.391232	0.299247	0.90088	0.577938	0.404273	0.433167	0.883651	0.386199	-0.0331008	-0.00822571	0.501558	0.362818	0.187604	0.556324	0.25731	0.0329008	0.39159	-0.0030409	0.271162
	0.314452	0.318972	0.318308	0.330826	0.0710524	0.101393	0.0596786	0.539981	0.856938	0.559641	1.68145	0.323781	0.550556	0.450602	0.829513	0.684802	1.18079	1.5615	0.590408	1.89704	1.40402	0.206815	1.61616	0.182221	0.276931	0.116478	0.845698	0.486864	0.445795	0.130886	0.361917	0.317897	0.888831	0.601686	0.437236	0.438242	0.901527	0.377916	-0.0239249	-0.0196605	0.497055	0.36058	0.191715	0.531389	0.250179	0.0287054	0.38065	0.00951192	0.268867
	0.301729	0.310286	0.310172	0.321032	0.0810856	0.0939804	0.0868035	0.534191	0.848565	0.580225	1.65348	0.309941	0.542527	0.449382	0.797458	0.68322	1.17119	1.57325	0.584086	1.9179	1.37684	0.197074	1.59299	0.199933	0.269969	0.121647	0.848312	0.499771	0.450443	0.126903	0.332607	0.357849	0.880725	0.619589	0.473748	0.447865	0.91222	0.36943	-0.018343	-0.0223866	0.495835	0.348024	0.193619	0.503359	0.241632	0.0170376	0.351659	0.0262211	0.26653
	0.291187	0.304549	0.304672	0.312152	0.0982331	0.0889049	0.105314	0.527065	0.833714	0.585631	1.61039	0.294052	0.527451	0.441012	0.751948	0.688153	1.15417	1.58302	0.599497	1.91673	1.34591	0.191427	1.5619	0.217282	0.249132	0.120859	0.841308	0.51633	0.458418	0.119011	0.301669	0.41542	0.873715	0.630073	0.4979	0.448046	0.913809	0.366816	-0.0132588	-0.0225459	0.490419	0.326681	0.19268	0.476891	0.247597	-0.00069067	0.313137	0.0302764	0.273633
	0.29047	0.307496	0.305696	0.306999	0.117016	0.0889096	0.124376	0.508814	0.816321	0.574278	1.54788	0.278366	0.509969	0.423063	0.702254	0.705868	1.1293	1.59951	0.632941	1.89093	1.30525	0.181418	1.52492	0.222925	0.216611	0.131443	0.825914	0.524076	0.470188	0.104471	0.281463	0.456212	0.860644	0.642834	0.485917	0.420757	0.888001	0.370676	-0.0116559	-0.016038	0.483986	0.301112	0.188809	0.463426	0.263297	-0.0205697	0.289632	0.0290141	0.282718
	0.304291	0.324514	0.318393	0.316439	0.127399	0.0914293	0.142444	0.486888	0.79799	0.560875	1.47778	0.268456	0.499121	0.403566	0.664486	0.726587	1.09387	1.62875	0.664981	1.84819	1.27373	0.178981	1.47681	0.220524	0.19265	0.148031	0.82313	0.518756	0.483023	0.101065	0.264024	0.468301	0.852669	0.655665	0.442465	0.402923	0.856305	0.373317	-0.0136802	-0.0117471	0.48199	0.290519	0.185742	0.449146	0.281736	-0.037152	0.286721	0.0241097	0.27722
	0.334753	0.354711	0.347086	0.339519	0.127207	0.0898394	0.147661	0.475548	0.773003	0.545695	1.42093	0.26711	0.49608	0.388033	0.643125	0.743144	1.05885	1.66484	0.698786	1.7882	1.24272	0.182434	1.42708	0.213229	0.187828	0.156733	0.835335	0.503179	0.499514	0.108129	0.252601	0.465688	0.852921	0.647554	0.387693	0.40038	0.82357	0.371114	-0.0205201	-0.0114676	0.4914	0.283481	0.182216	0.432599	0.290086	-0.0502531	0.303128	0.0126846	0.261122
[truncated: 34 more columns]

## Sheet: Figure 3c
Cluster 1	electrode
layer	0.985974	0.990633	1.17499	1.04906	1.03085	1.08958	1.02477	0.995799	1.01157	1.01364	1.10094	1.06585	1.01872	1.09662	1.01221	0.92563	0.978341	1.00866	0.986021	0.998312	1.02571	1.17676	1.00695	0.990959	1.10023	1.19547	0.637602	0.71551	0.914563	1.28698	1.09038	1.0357	1.09979	1.00419	0.983939	1.16206	1.09867	1.13008	1.15512	0.909552	1.02782	1.11412	0.922917	1.00524	0.988431	1.04285	1.08076	1.13304	0.926979
	1.0525	1.14206	1.31722	1.07785	1.09332	1.15369	1.12021	1.05506	1.05278	1.09957	1.16522	1.17441	1.13822	1.23131	1.08708	1.02651	1.01837	1.09688	1.10621	1.04933	1.08557	1.27418	1.16895	1.04736	1.16578	1.23307	0.818947	0.839194	0.943808	1.32335	1.16298	1.12479	1.19923	1.09772	1.02205	1.28025	1.16295	1.17552	1.25029	1.08781	1.0874	1.10277	1.03578	1.0571	1.04273	1.14418	1.14425	1.20633	1.0442
	1.12955	1.17221	1.35659	1.09538	1.11902	1.17399	1.15145	1.08468	1.05346	1.13599	1.20018	1.21803	1.16876	1.26922	1.115	1.09642	1.04792	1.11712	1.15005	1.07434	1.13696	1.37423	1.145	1.03744	1.22979	1.30612	0.85457	0.872338	1.02989	1.62504	1.20779	1.48313	1.2609	1.15489	1.05657	1.36485	1.25838	1.29063	1.2987	1.1532	1.117	1.17256	1.0958	1.0617	1.05329	1.16761	1.16435	1.2656	1.09707
	1.11644	1.17334	1.25801	1.10409	1.1005	1.16126	1.17184	1.09905	1.06203	1.14538	1.21163	1.21696	1.17131	1.28538	1.12579	1.08743	1.0607	1.15243	1.1614	1.09	1.15283	1.44739	1.18811	1.04452	1.27292	1.37451	0.845947	0.858558	1.07927	1.66414	1.1906	1.49493	1.2382	1.15135	1.03948	1.36847	1.30448	1.30175	1.26196	1.11327	1.0826	1.18288	1.09557	1.09391	1.05499	1.17224	1.13718	1.32023	1.08668
	1.13467	1.21449	1.2649	1.10432	1.09799	1.176	1.17554	1.10569	1.07872	1.15405	1.21305	1.23076	1.17263	1.2828	1.13003	1.08069	1.05938	1.14294	1.14329	1.07573	1.16072	1.43912	1.176	1.05834	1.27728	1.35136	0.844218	0.892971	1.14577	1.65433	1.18652	1.57086	1.28133	1.17347	1.05815	1.35436	1.38681	1.3012	1.26135	1.15314	1.07308	1.19702	1.11047	1.08481	1.07472	1.17814	1.15492	1.3226	1.10065
	1.16764	1.2705	1.2425	1.10477	1.10286	1.18772	1.18311	1.09029	1.0466	1.14596	1.21214	1.23395	1.1881	1.28874	1.15281	1.09088	1.06603	1.15778	1.16846	1.0989	1.18568	1.49429	1.17355	1.0708	1.29252	1.35339	0.777716	0.906715	1.17581	1.64085	1.224	1.59976	1.33328	1.19889	1.0718	1.38606	1.37318	1.33152	1.22264	1.09697	1.07919	1.20692	1.0947	1.08341	1.07423	1.18495	1.14075	1.35145	1.09296
	1.16816	1.30677	1.21213	1.10329	1.09757	1.17627	1.2	1.09619	1.06908	1.15439	1.2026	1.24074	1.18595	1.29189	1.18839	1.11833	1.07102	1.15366	1.16946	1.13597	1.20623	1.52382	1.24336	1.10018	1.33844	1.35857	0.85357	0.978525	1.23223	1.63723	1.17879	1.50719	1.30204	1.19557	1.05509	1.3612	1.39091	1.32829	1.26367	1.19478	1.0864	1.25757	1.13063	1.10037	1.08985	1.19399	1.14413	1.39139	1.0974
	1.19738	1.36362	1.15912	1.09548	1.0881	1.17751	1.20081	1.08364	1.05681	1.18043	1.18041	1.26297	1.1788	1.29251	1.21042	1.11576	1.08175	1.16763	1.17038	1.16418	1.2229	1.56733	1.23624	1.14512	1.35848	1.41536	0.826906	0.958473	1.24866	1.64605	1.19242	1.57125	1.3818	1.21563	1.05607	1.39839	1.39101	1.36352	1.26458	1.25765	1.0862	1.23435	1.12419	1.085	1.07837	1.19751	1.12476	1.44638	1.10725
	1.24966	1.38608	1.16618	1.09351	1.09237	1.14676	1.18063	1.07684	1.05261	1.18364	1.17147	1.25223	1.20297	1.28904	1.20884	1.11047	1.11572	1.18004	1.19068	1.20112	1.20237	1.62936	1.28246	1.18484	1.36271	1.41968	0.789885	1.06019	1.3414	1.65372	1.20425	1.5706	1.29829	1.18137	1.06113	1.34706	1.38699	1.34512	1.25107	1.24853	1.07978	1.19134	1.1311	1.08737	1.09651	1.18851	1.13856	1.42094	1.12142
	1.28497	1.41548	1.16929	1.09459	1.10799	1.15722	1.19019	1.0576	1.04934	1.15681	1.15441	1.23481	1.18065	1.27297	1.21922	1.09488	1.13851	1.17295	1.2	1.24754	1.19761	1.69357	1.32369	1.21487	1.34126	1.4142	0.801539	1.03562	1.34785	1.65905	1.21456	1.52196	1.29509	1.18749	1.07208	1.35307	1.31834	1.32685	1.25742	1.18413	1.0737	1.18591	1.18192	1.10908	1.10095	1.16173	1.1406	1.37219	1.15418
	1.29831	1.39655	1.15691	1.08851	1.09008	1.14516	1.19904	1.0669	1.0595	1.13586	1.14636	1.22852	1.17165	1.27044	1.21922	1.08992	1.14729	1.17474	1.19723	1.27079	1.14979	1.69245	1.29456	1.20221	1.31732	1.40472	0.864093	1.02584	1.38091	1.662	1.23488	1.52144	1.37929	1.16758	1.09075	1.38946	1.3302	1.32929	1.25124	1.23129	1.07253	1.19466	1.23719	1.12379	1.09876	1.14316	1.14812	1.36541	1.19165
	1.29426	1.3926	1.16253	1.09771	1.06608	1.14462	1.19632	1.06629	1.07167	1.14302	1.15233	1.2408	1.19686	1.29493	1.23314	1.09428	1.12122	1.17675	1.16661	1.24981	1.15524	1.71977	1.35887	1.2131	1.31853	1.43076	0.890464	0.968889	1.34511	1.68306	1.2257	1.52634	1.33932	1.13969	1.08241	1.32343	1.36893	1.30053	1.25785	1.18122	1.07229	1.23596	1.20899	1.1364	1.10144	1.15569	1.16428	1.38758	1.15545
	1.25637	1.36701	1.17123	1.10506	1.08499	1.15496	1.18847	1.09193	1.06667	1.15337	1.17873	1.25225	1.20458	1.29718	1.22915	1.07791	1.14093	1.17442	1.20614	1.22098	1.16727	1.64392	1.28691	1.19263	1.32819	1.44124	0.847775	0.963188	1.28964	1.72487	1.17181	1.58091	1.35191	1.18334	1.05284	1.37344	1.31364	1.33123	1.27499	1.22084	1.09555	1.21661	1.15603	1.09077	1.09611	1.1546	1.13906	1.38459	1.13834
	1.21707	1.34133	1.17354	1.09338	1.06888	1.13879	1.16985	1.08511	1.02856	1.13937	1.16128	1.25932	1.17297	1.28506	1.19533	1.06887	1.08799	1.1547	1.18241	1.20529	1.14567	1.61394	1.2679	1.19412	1.32554	1.4299	0.811625	0.978907	1.24739	1.72784	1.23919	1.58334	1.34781	1.18102	1.07253	1.40441	1.21379	1.32373	1.28293	1.23458	1.09452	1.18126	1.14724	1.07372	1.07574	1.1385	1.13229	1.34762	1.08824
Cluster 2	electrode
layer	0.982228	0.980882	0.977565	0.97355	1.01797	1.01275	0.944977	1.10042	1.0477	0.995117	1.01233	0.978338	1.05571	1.01914	1.11734	1.05215	0.986804	1.04378	1.01301	1.04672	1.023	1.05438	0.978346	0.951153	1.02099	0.872536	1.02525	1.15713	1.15777	1.0284	1.22444	1.04626	1.00663	1.0437	1.1543	1.02219	1.28726	0.972019	0.901846	0.99884	1.06456	1.12885	1.18087	1.03198	1.07094	0.951468	0.978469	0.973786	0.975286
	1.11142	1.062	1.1098	1.10385	1.1132	1.18792	1.01398	1.21556	1.15237	1.00934	1.09176	1.05261	1.12983	1.1898	1.18531	1.10085	1.05768	1.10831	1.06873	1.13772	1.09628	1.15252	1.09692	1.10063	1.15383	1.09843	1.21844	1.23733	1.29012	1.08415	1.25871	1.10826	1.09053	1.10467	1.25212	1.04233	1.47812	1.04226	1.05928	1.0956	1.10171	1.18213	1.33414	1.12946	1.17439	1.11715	1.05785	1.10431	1.11668
	1.15101	1.12271	1.14893	1.1448	1.13976	1.21824	1.04238	1.23485	1.15848	1.04904	1.11545	1.07557	1.17535	1.23967	1.19826	1.1392	1.08063	1.12774	1.0961	1.16473	1.12677	1.14257	1.12535	1.12407	1.33595	1.11177	1.19818	1.30384	1.26367	1.10148	1.34425	1.14117	1.1575	1.14131	1.35585	1.04897	1.63882	1.09737	1.07105	1.12752	1.14092	1.21073	1.54276	1.16394	1.22296	1.22603	1.08268	1.14031	1.14028
	1.14341	1.12051	1.15032	1.14302	1.12598	1.22898	1.09801	1.15699	1.17759	1.07761	1.12394	1.07434	1.18126	1.22487	1.17935	1.12929	1.08852	1.13206	1.06721	1.19438	1.10323	1.03053	1.14282	1.12251	1.25272	1.12076	1.20776	1.35794	1.32597	1.11082	1.35407	1.15316	1.14323	1.17574	1.33054	1.07509	1.71728	1.08974	1.07997	1.12709	1.10488	1.15145	1.50584	1.15431	1.22965	1.24186	1.09598	1.14094	1.14435
	1.15664	1.12034	1.1533	1.15049	1.14341	1.23022	1.11535	1.13227	1.17563	1.08782	1.12712	1.06831	1.19532	1.24111	1.16464	1.12188	1.09007	1.13789	1.09076	1.20028	1.08664	1.03238	1.13973	1.11817	1.13595	1.11532	1.22786	1.39072	1.35999	1.11339	1.38938	1.14533	1.15108	1.2048	1.35898	1.08967	1.73782	1.11479	1.06822	1.14186	1.1065	1.15771	1.55504	1.15781	1.28723	1.28574	1.08384	1.14663	1.14458
	1.1447	1.12773	1.14373	1.14795	1.13034	1.24292	1.10194	1.10085	1.18543	1.08095	1.12865	1.0685	1.19892	1.24485	1.18546	1.13265	1.09088	1.14615	1.06292	1.20625	1.10866	1.08978	1.14312	1.11843	1.04386	1.11021	1.25347	1.40712	1.40177	1.10419	1.37166	1.14781	1.14902	1.20614	1.33527	1.08506	1.68407	1.13366	1.07988	1.15124	1.11454	1.18748	1.59748	1.16405	1.31394	1.24654	1.05611	1.13591	1.14939
	1.14468	1.13076	1.15908	1.14817	1.14771	1.23832	1.10967	1.10259	1.19821	1.10409	1.12465	1.06886	1.18846	1.24941	1.18135	1.10381	1.09594	1.13158	1.08886	1.20361	1.10309	1.10682	1.14972	1.128	0.978757	1.12663	1.27772	1.46404	1.42067	1.13794	1.41007	1.15542	1.17161	1.2164	1.31237	1.0863	1.70466	1.13607	1.08894	1.14295	1.10847	1.17917	1.63664	1.15408	1.29408	1.32852	1.086	1.1445	1.13866
	1.16065	1.13391	1.15986	1.16014	1.1207	1.24374	1.08274	1.08211	1.18151	1.08055	1.1099	1.06754	1.19562	1.21344	1.16603	1.11293	1.08389	1.12704	1.08857	1.21448	1.10227	1.03672	1.14396	1.1373	0.963467	1.11397	1.23952	1.45694	1.41424	1.13878	1.43574	1.16354	1.17013	1.2353	1.3072	1.0782	1.71913	1.16092	1.06552	1.14711	1.08409	1.1557	1.63456	1.14991	1.3303	1.32762	1.06881	1.13441	1.12471
	1.17813	1.14416	1.17966	1.1809	1.12741	1.24491	1.07653	1.08191	1.17836	1.07012	1.09432	1.06933	1.17111	1.1818	1.16956	1.1109	1.08519	1.11843	1.08272	1.22461	1.08568	1.08952	1.15701	1.13402	0.977618	1.1239	1.2565	1.49917	1.43276	1.15326	1.43001	1.15707	1.17877	1.25187	1.32488	1.09686	1.6967	1.14822	1.09782	1.12603	1.08996	1.12404	1.61413	1.14677	1.30383	1.33543	1.09156	1.11809	1.14596
	1.17052	1.13886	1.17231	1.17312	1.12338	1.2459	1.09619	1.08122	1.16213	1.08439	1.0968	1.07351	1.16812	1.18973	1.16909	1.10273	1.07491	1.11165	1.07327	1.20507	1.08571	1.0369	1.14639	1.12859	0.969495	1.12274	1.22311	1.49031	1.42297	1.1534	1.41449	1.16057	1.16864	1.23545	1.31031	1.07404	1.59947	1.13778	1.09753	1.12951	1.07674	1.13852	1.5883	1.15446	1.33072	1.33058	1.10062	1.11428	1.13988
	1.16774	1.13896	1.16904	1.17083	1.12324	1.24266	1.08784	1.08506	1.16222	1.08215	1.08533	1.07033	1.17606	1.19222	1.16306	1.11386	1.07169	1.12641	1.08386	1.19545	1.08251	1.08624	1.13591	1.12664	0.9215	1.1133	1.17208	1.48268	1.43213	1.14975	1.40155	1.15579	1.1623	1.23752	1.34957	1.07136	1.60327	1.13639	1.08682	1.10416	1.07904	1.13853	1.60254	1.16726	1.33713	1.31911	1.1055	1.14161	1.1329
	1.14536	1.11936	1.14715	1.14641	1.13346	1.24708	1.11059	1.05563	1.16844	1.08789	1.08782	1.06779	1.18109	1.18487	1.165	1.11697	1.09674	1.12739	1.09288	1.19795	1.08529	1.07755	1.13961	1.13137	0.894188	1.12904	1.19122	1.50336	1.40231	1.15594	1.43813	1.16038	1.1592	1.22906	1.3406	1.05989	1.66941	1.1391	1.09102	1.0992	1.10678	1.14623	1.59525	1.1363	1.31849	1.32596	1.09882	1.10583	1.14875
	1.12902	1.10819	1.13166	1.12906	1.1288	1.25032	1.06772	1.06746	1.19515	1.0716	1.10339	1.07435	1.20164	1.23022	1.16364	1.12335	1.0825	1.14047	1.11741	1.20954	1.10225	1.07193	1.15013	1.12969	0.923789	1.11432	1.22783	1.48709	1.42163	1.15901	1.4768	1.1691	1.16037	1.24051	1.36606	1.08791	1.79459	1.16496	1.11411	1.13737	1.10638	1.13386	1.63209	1.1505	1.35307	1.3073	1.10558	1.13135	1.13012
	1.09928	1.08798	1.10101	1.10297	1.09612	1.23242	1.02958	1.01257	1.16478	1.07633	1.10769	1.07353	1.19217	1.20771	1.15765	1.1067	1.06613	1.13082	1.07818	1.21564	1.09026	1.04563	1.11729	1.11052	0.874919	1.08786	1.21743	1.50625	1.4052	1.16106	1.47626	1.16728	1.15738	1.21914	1.33473	1.06424	1.72907	1.13451	1.09343	1.13143	1.09722	1.1884	1.609	1.12255	1.37205	1.3366	1.08743	1.11156	1.1304
[truncated: 34 more columns]

[truncated: 12 more sheets: Figure 4, Figure 5 b-d, Figure 5 e-g, Ext. Figure 7 b-c, Ext. Figure 7 d-e, Ext. Figure 7 g-h, Ext. Figure 7 i-j, Figure 6a, Figure 6b, Ext. Figure 8, Ext. Figure 9, Ext. Figure 10]
